# Supplementary material for: ﻿Revision of Trigastrotheca Cameron (Hymenoptera, Braconidae, Braconinae) with descriptions of 13 new species
Source: Zookeys. 2024 Jun 21;1205:115–67. doi: 10.3897/zookeys.1205.125014 (PMC11214016; doi:10.3897/zookeys.1205.125014)
Supplement: XML Treatment for Trigastrotheca aethiopica [file zookeys.1205.125014-treatment1.xml]

<!DOCTYPE tp:taxon-treatment
  PUBLIC "-//TaxonX//DTD Taxonomic Treatment Publishing DTD v0 20100105//EN" "tax-treatment-NSO.dtd">
<tp:taxon-treatment xmlns:tp="http://www.plazi.org/taxpub"><tp:treatment-meta><kwd-group><label>Taxon classification</label><kwd>
                <named-content content-type="kingdom">Animalia</named-content>
              </kwd><kwd>
                <named-content content-type="order">Hymenoptera</named-content>
              </kwd><kwd>
                <named-content content-type="family">Braconidae</named-content>
              </kwd></kwd-group><mixed-citation publication-type="journal"><person-group><name><surname>Quicke</surname><given-names>Donald L. J.</given-names></name><name><surname>Van Noort</surname><given-names>Simon</given-names></name><name><surname>Ranjith</surname><given-names>Avunjikkattu Parambil</given-names></name><name><surname>Friedman</surname><given-names>Ariel L. L.</given-names></name><name><surname>Mejlon</surname><given-names>Hans</given-names></name><name><surname>Butcher</surname><given-names>Buntika A.</given-names></name></person-group><article-title>﻿Revision of <italic><tp:taxon-name><tp:taxon-name-part taxon-name-part-type="genus" reg="Trigastrotheca">Trigastrotheca</tp:taxon-name-part></tp:taxon-name></italic> Cameron (<tp:taxon-name><tp:taxon-name-part taxon-name-part-type="order">Hymenoptera</tp:taxon-name-part></tp:taxon-name>, <tp:taxon-name><tp:taxon-name-part taxon-name-part-type="family">Braconidae</tp:taxon-name-part></tp:taxon-name>, <tp:taxon-name><tp:taxon-name-part taxon-name-part-type="subfamily">Braconinae</tp:taxon-name-part></tp:taxon-name>) with descriptions of 13 new species</article-title><source>Zookeys</source><day>21</day><month>06</month><year>2024</year><volume>1205</volume><fpage>115</fpage><lpage>167</lpage><pub-id pub-id-type="doi">10.3897/zookeys.1205.125014</pub-id></mixed-citation></tp:treatment-meta><tp:nomenclature><label>﻿</label><tp:taxon-name>
              <object-id xmlns:xlink="http://www.w3.org/1999/xlink" content-type="arpha" xlink:type="simple">90691BA6-ED23-55E5-B833-D195E969C1CB</object-id>
              <tp:taxon-name-part taxon-name-part-type="genus" reg="Trigastrotheca">Trigastrotheca</tp:taxon-name-part>
              <tp:taxon-name-part taxon-name-part-type="species" reg="aethiopica">aethiopica</tp:taxon-name-part>
              <object-id xmlns:xlink="http://www.w3.org/1999/xlink" content-type="zoobank" xlink:type="simple">https://zoobank.org/DA6BED39-C1C9-467E-9C6C-0CFE555CC2B0</object-id>
            </tp:taxon-name><tp:taxon-authority>Quicke &amp; Friedman</tp:taxon-authority><tp:taxon-status xmlns:xlink="http://www.w3.org/1999/xlink" xlink:type="simple">sp. nov.</tp:taxon-status><xref ref-type="fig" rid="F2">Fig. 2</xref></tp:nomenclature><tp:treatment-sec sec-type="type material" id="SECID0EK4BG"><title>Type material.</title><p><bold><italic>Holotype</italic></bold> ♀, Ethiopia, Erer River, Rt.4, 20 km E. Harar, <named-content xmlns:xlink="http://www.w3.org/1999/xlink" content-type="dwc:verbatimCoordinates" xlink:type="simple"><named-content content-type="geo-json" specific-use="{&#34;type&#34;:&#34;Point&#34;,&#34;coordinates&#34;:[42.246667,9.241667]}" id="NCID0EY4BG" xlink:type="simple">9°14.5'N, 42°14.8'E</named-content></named-content>, 11.ix.2007, 1330 m, coll. L. Friedman (<named-content xmlns:xlink="http://www.w3.org/1999/xlink" content-type="dwc:institutional_code" xlink:title="The Steinhardt Museum of Natural History, Tel Aviv University, Tel Aviv, Israel" xlink:href="http://grbio.org/institution/tel-aviv-university" xlink:type="simple">SMNHTAU</named-content>).</p></tp:treatment-sec><tp:treatment-sec sec-type="diagnosis" id="SECID0EC5BG"><title>Diagnosis.</title><p>Body ochreous yellow except for piceous stemmaticum. Similar to <italic><tp:taxon-name><tp:taxon-name-part taxon-name-part-type="genus" reg="Trigastrotheca">T.</tp:taxon-name-part><tp:taxon-name-part taxon-name-part-type="species" reg="trilobata">trilobata</tp:taxon-name-part></tp:taxon-name></italic> and <italic><tp:taxon-name><tp:taxon-name-part taxon-name-part-type="genus" reg="Trigastrotheca">T.</tp:taxon-name-part><tp:taxon-name-part taxon-name-part-type="species" reg="romani">romani</tp:taxon-name-part></tp:taxon-name></italic>. Differs from <italic><tp:taxon-name><tp:taxon-name-part taxon-name-part-type="genus" reg="Trigastrotheca">T.</tp:taxon-name-part><tp:taxon-name-part taxon-name-part-type="species" reg="trilobata">trilobata</tp:taxon-name-part></tp:taxon-name></italic> in having the anterior of the pterostigma yellow (Fig. <xref ref-type="fig" rid="F2">2A</xref>). Differs from <italic><tp:taxon-name><tp:taxon-name-part taxon-name-part-type="genus" reg="Trigastrotheca">T.</tp:taxon-name-part><tp:taxon-name-part taxon-name-part-type="species" reg="romani">romani</tp:taxon-name-part></tp:taxon-name></italic> in having the anterior of pterostigma yellow and the second metasomal suture more strongly arched and distinctly wider medially (Fig. <xref ref-type="fig" rid="F2">2G</xref> cf. Fig. <xref ref-type="fig" rid="F33">33F</xref>).</p><fig id="F2" position="float" orientation="portrait"><object-id xmlns:xlink="http://www.w3.org/1999/xlink" content-type="doi" xlink:type="simple">10.3897/zookeys.1205.125014.figure2</object-id><object-id xmlns:xlink="http://www.w3.org/1999/xlink" content-type="arpha" xlink:type="simple">078CBA49-45E4-5843-90B9-AE1884DBB798</object-id><label>Figure 2.</label><caption><p><italic><tp:taxon-name><tp:taxon-name-part taxon-name-part-type="genus" reg="Trigastrotheca">Trigastrotheca</tp:taxon-name-part><tp:taxon-name-part taxon-name-part-type="species" reg="aethiopica">aethiopica</tp:taxon-name-part></tp:taxon-name></italic> sp. nov. ♀, holotype <bold>A</bold> habitus, lateral view <bold>B</bold> head, anterior view <bold>C</bold> head, dorsal view <bold>D</bold> head and mesosoma, lateral view <bold>E</bold> metasoma, lateral view <bold>F</bold> mesosoma, dorsal view <bold>G</bold> metasoma, dorsal view.</p></caption><graphic xmlns:xlink="http://www.w3.org/1999/xlink" xlink:href="zookeys-1205-115_article-125014__-g002.jpg" position="float" orientation="portrait" xlink:type="simple" id="oo_1076732.jpg"><uri content-type="original_file" xlink:type="simple">https://binary.pensoft.net/fig/1076732</uri></graphic></fig></tp:treatment-sec><tp:treatment-sec sec-type="description" id="SECID0EHBAI"><title>Description.</title><p>Holotype female. Length of body 4.9 mm, fore wing 4.6 mm. <bold><italic>Head</italic>.</bold> Antenna incomplete with 39 flagellomeres. Terminal flagellomere lost. First flagellomere 1.2 × longer than 2<sup>nd</sup> and 3<sup>rd</sup>, the latter 1.8 × longer than wide. Width of head: width of face: height of eye = 2.5: 1.5: 1.0. Face with fine transverse striations laterally; with weak mid-longitudinal ridge. Inter-tentorial distance 1.5 × longer than tentorio-ocular distance. Malar suture impressed. Malar space 1.3 × as long as basal width of mandible. Frons strongly impressed with a complete mid-longitudinal carina. Shortest distance between posterior ocelli: transverse diameter of posterior ocellus: shortest distance between posterior ocellus and eye = 1.0: 1.0: 2.5. <bold><italic>Mesosoma</italic></bold> 1.4 × longer than high. Mesoscutum rugose; notauli not impressed except very short anterior part with few weak crenulations, very shallow posteriorly. Scutellar sulcus shallow, narrow, finely crenulate. Scutellum smooth, setose without small pit medially behind sulcus. Median area of metanotum with complete mid-longitudinal carina. Propodeum largely smooth and shiny; mid-longitudinal carina complete, lamelliform, bordered narrowly by fine crenulations; posteriorly propodeum with short longitudinal carinae associated with longitudinal wrinkles. <bold><italic>Wings</italic>.</bold> Fore wing. Lengths of fore wing veins r-rs: 3RSa: 3RSb = 1.0: 1.5: 4.7. Lengths of vein 2RS: 3RSa: rs-m = 1.5: 1.5: 1.0. Base of hind wing glabrous. <bold><italic>Legs</italic>.</bold> Lengths of fore femur: fore tibia: fore tarsus = 1.0: 1.3: 1.3. Lengths of hind femur: hind tibia: hind tarsus = 1.0: 1.2: 1.3. Claws with small acutely pointed basal lobe. <bold><italic>Metasoma</italic>.</bold> T1 1.6 × wider than long. T2 0.8 × as long as T3. T1 coriaceous. TT1–5 with coarse reticulate sculpture. Second metasomal suture and basal grooves of TT4 and 5 deep, strigose. T5 with postero-lateral margin of convex, distinctly and evenly denticulate; medial protuberance acutely rounded. <bold><italic>Coloration</italic>.</bold> Body mostly yellow except antenna, eye and tarsi black, and stemmaticum which is dark brown.</p><p><bold>Male.</bold> Unknown.</p></tp:treatment-sec><tp:treatment-sec sec-type="distribution" id="SECID0EMCAI"><title>Distribution.</title><p>Afrotropical (Ethiopia).</p></tp:treatment-sec><tp:treatment-sec sec-type="host" id="SECID0ERCAI"><title>Host.</title><p>Unknown.</p></tp:treatment-sec><tp:treatment-sec sec-type="etymology" id="SECID0EWCAI"><title>Etymology.</title><p>Specific name refers to Ethiopia, the provenance of the holotype.</p></tp:treatment-sec><tp:treatment-sec><!--Section generated to contain objects referenced in tp:taxon-treatment.--><fig id="F33" position="float" orientation="portrait"><object-id xmlns:xlink="http://www.w3.org/1999/xlink" content-type="doi" xlink:type="simple">10.3897/zookeys.1205.125014.figure33</object-id><object-id xmlns:xlink="http://www.w3.org/1999/xlink" content-type="arpha" xlink:type="simple">0BA3169C-3603-552F-A577-96EA74415514</object-id><label>Figure 33.</label><caption><p><italic><tp:taxon-name><tp:taxon-name-part taxon-name-part-type="genus" reg="Trigastrotheca">Trigastrotheca</tp:taxon-name-part><tp:taxon-name-part taxon-name-part-type="species" reg="romani">romani</tp:taxon-name-part></tp:taxon-name></italic> ♀ holotype <bold>A</bold> habitus, lateral view <bold>B</bold> head, anterior view <bold>C</bold> habitus dorsal view [notes: color is artefactually redder than in reality; labels inset] <bold>D</bold> head, dorsal view <bold>E</bold> TT2–5, lateral view <bold>F</bold> metasoma, dorsal view.</p></caption><graphic xmlns:xlink="http://www.w3.org/1999/xlink" xlink:href="zookeys-1205-115_article-125014__-g033.jpg" position="float" orientation="portrait" xlink:type="simple" id="oo_1076763.jpg"><uri content-type="original_file" xlink:type="simple">https://binary.pensoft.net/fig/1076763</uri></graphic></fig></tp:treatment-sec></tp:taxon-treatment>
