# Supplementary material for: ﻿Revision of Trigastrotheca Cameron (Hymenoptera, Braconidae, Braconinae) with descriptions of 13 new species
Source: Zookeys. 2024 Jun 21;1205:115–67. doi: 10.3897/zookeys.1205.125014 (PMC11214016; doi:10.3897/zookeys.1205.125014)
Supplement: XML Treatment for Trigastrotheca braeti [file zookeys.1205.125014-treatment2.xml]

<!DOCTYPE tp:taxon-treatment
  PUBLIC "-//TaxonX//DTD Taxonomic Treatment Publishing DTD v0 20100105//EN" "tax-treatment-NSO.dtd">
<tp:taxon-treatment xmlns:tp="http://www.plazi.org/taxpub"><tp:treatment-meta><kwd-group><label>Taxon classification</label><kwd>
                <named-content content-type="kingdom">Animalia</named-content>
              </kwd><kwd>
                <named-content content-type="order">Hymenoptera</named-content>
              </kwd><kwd>
                <named-content content-type="family">Braconidae</named-content>
              </kwd></kwd-group><mixed-citation publication-type="journal"><person-group><name><surname>Quicke</surname><given-names>Donald L. J.</given-names></name><name><surname>Van Noort</surname><given-names>Simon</given-names></name><name><surname>Ranjith</surname><given-names>Avunjikkattu Parambil</given-names></name><name><surname>Friedman</surname><given-names>Ariel L. L.</given-names></name><name><surname>Mejlon</surname><given-names>Hans</given-names></name><name><surname>Butcher</surname><given-names>Buntika A.</given-names></name></person-group><article-title>﻿Revision of <italic><tp:taxon-name><tp:taxon-name-part taxon-name-part-type="genus" reg="Trigastrotheca">Trigastrotheca</tp:taxon-name-part></tp:taxon-name></italic> Cameron (<tp:taxon-name><tp:taxon-name-part taxon-name-part-type="order">Hymenoptera</tp:taxon-name-part></tp:taxon-name>, <tp:taxon-name><tp:taxon-name-part taxon-name-part-type="family">Braconidae</tp:taxon-name-part></tp:taxon-name>, <tp:taxon-name><tp:taxon-name-part taxon-name-part-type="subfamily">Braconinae</tp:taxon-name-part></tp:taxon-name>) with descriptions of 13 new species</article-title><source>Zookeys</source><day>21</day><month>06</month><year>2024</year><volume>1205</volume><fpage>115</fpage><lpage>167</lpage><pub-id pub-id-type="doi">10.3897/zookeys.1205.125014</pub-id></mixed-citation></tp:treatment-meta><tp:nomenclature><label>﻿</label><tp:taxon-name>
              <object-id xmlns:xlink="http://www.w3.org/1999/xlink" content-type="arpha" xlink:type="simple">3401E458-7762-50B1-AF6B-70A4D5BD45A0</object-id>
              <tp:taxon-name-part taxon-name-part-type="genus" reg="Trigastrotheca">Trigastrotheca</tp:taxon-name-part>
              <tp:taxon-name-part taxon-name-part-type="species" reg="braeti">braeti</tp:taxon-name-part>
              <object-id xmlns:xlink="http://www.w3.org/1999/xlink" content-type="zoobank" xlink:type="simple">https://zoobank.org/0D16308C-DF02-42B2-A85E-8F46DDF6064E</object-id>
            </tp:taxon-name><tp:taxon-authority>Quicke &amp; Butcher</tp:taxon-authority><tp:taxon-status xmlns:xlink="http://www.w3.org/1999/xlink" xlink:type="simple">sp. nov.</tp:taxon-status><xref ref-type="fig" rid="F3">Figs 3</xref><xref ref-type="fig" rid="F4">, 4</xref></tp:nomenclature><tp:treatment-sec sec-type="type material" id="SECID0ENEAI"><title>Type material.</title><p><bold><italic>Holotype</italic></bold> ♀, The Republic of the Congo, Pool, Abio Lesio-Louna N.P., 1.vi–18.vii.2008, <named-content xmlns:xlink="http://www.w3.org/1999/xlink" content-type="dwc:verbatimCoordinates" xlink:type="simple"><named-content content-type="geo-json" specific-use="{&#34;type&#34;:&#34;Point&#34;,&#34;coordinates&#34;:[-15.271570,-3.099125]}" id="NCID0E2EAI" xlink:type="simple">3.099125°S, 15.27157°W</named-content></named-content>, 330 m, Malaise trap in forest-savanna transition zone, coll. Yves Braet, DNA voucher P.I.D. BBTH4962-22 (<named-content xmlns:xlink="http://www.w3.org/1999/xlink" content-type="dwc:institutional_code" xlink:title="Insect Museum, Chulalongkorn University Museum of Natural History, Bangkok, Thailand" xlink:href="http://grbio.org/institution/chulalongkorn-university-museum-natural-history" xlink:type="simple">CUMZ</named-content>). <bold><italic>Paratypes</italic></bold>: 1 ♀, same data as holotype except 23.x.2008, coll. Y. Braet &amp; M.J. Sharkey, DNA voucher P.I.D. BBTH1561-18 (failed); 1 ♂, same data as holotype except <named-content xmlns:xlink="http://www.w3.org/1999/xlink" content-type="dwc:verbatimCoordinates" xlink:type="simple"><named-content content-type="geo-json" specific-use="{&#34;type&#34;:&#34;Point&#34;,&#34;coordinates&#34;:[15.471117,-3.269942]}" id="NCID0ELFAI" xlink:type="simple">3°16.1965'S, 15°28.267'E</named-content></named-content>, 23.x.2008, coll. coll. Y. Braet &amp; M.J. Sharkey, DNA voucher P.I.D. BBTH1557-18 (failed) (<named-content xmlns:xlink="http://www.w3.org/1999/xlink" content-type="dwc:institutional_code" xlink:title="Insect Museum, Chulalongkorn University Museum of Natural History, Bangkok, Thailand" xlink:href="http://grbio.org/institution/chulalongkorn-university-museum-natural-history" xlink:type="simple">CUMZ</named-content>).</p></tp:treatment-sec><tp:treatment-sec sec-type="diagnosis" id="SECID0EVFAI"><title>Diagnosis.</title><p>Similar to <italic><tp:taxon-name><tp:taxon-name-part taxon-name-part-type="genus" reg="Trigastrotheca">T.</tp:taxon-name-part><tp:taxon-name-part taxon-name-part-type="species" reg="carinata">carinata</tp:taxon-name-part></tp:taxon-name></italic> sp. nov. from India, in having the body including stemmaticum entirely ochreous yellow, but differs in the shape of the head with the eye 2.5 × as long as temple in dorsal view. In addition, fore wing vein C+SC+R black, fore wing veins r-rs and rs-m wavy, and the T5 is relatively more elongate but with the posterior emarginations being shallower and medio-posterior projection being less acute.</p></tp:treatment-sec><tp:treatment-sec sec-type="description" id="SECID0EGGAI"><title>Description.</title><p>Holotype female. Length of body 5.0 mm, fore wing 4.3 mm. <bold><italic>Head</italic>.</bold> Antenna with 41 flagellomeres. Terminal flagellomere, short, sub-triangular, acuminate. First flagellomere 1.0 × longer than 2<sup>nd</sup> and 3<sup>rd</sup>, the latter 1.4 × longer than wide. Width of head: width of face: height of eye = 2.5: 1.5: 1.0. Face granulate rugose, transversely striate antero-medially with weak mid-longitudinal ridge. Inter-tentorial distance 1.3 × longer than tentorio-ocular distance. Malar suture impressed. Malar space 1.7 × as long as basal width of mandible. Antennal sockets strongly produced. Frons rugose with a mid-longitudinal groove, strongly moderately behind antennal socket. Shortest distance between posterior ocelli: transverse diameter of posterior ocellus: shortest distance between posterior ocellus and eye = 1.3: 1.0: 2.8. <bold><italic>Mesosoma</italic></bold> 1.3 × longer than high. Mesoscutum rugose; notauli not impressed except very short anterior part with few weak crenulations. Scutellar sulcus shallow, narrow, finely crenulate. Scutellum granulate with a small pit medially behind sulcus. Median area of metanotum with complete mid-longitudinal carina. Propodeum rugose; mid-longitudinal carina complete, lamelliform, bordered narrowly by fine crenulations; posteriorly propodeum with short longitudinal carinae associated with longitudinal wrinkles. <bold><italic>Wings</italic>.</bold> Fore wing. Lengths of fore wing veins r-rs: 3RSa: 3RSb = 1.0: 1.2: 4.7. Lengths of vein 2RS: 3RSa: rs-m = 1.1: 1.0: 1.1. Base of hind wing with short glabrous area. <bold><italic>Legs</italic>.</bold> Lengths of fore femur: fore tibia: fore tarsus = 1.0: 1.0: 1.1. Lengths of hind femur: hind tibia: hind tarsus = 1.0: 1.3: 1.2. Claws with basal lobe rather small, distally angulate but hardly protruding. <bold><italic>Metasoma</italic>.</bold> T1 1.5 × wider than long. T2 0.9 × as long as T3. T1 coriaceous. TT1–5 with coarse reticulate sculpture Second metasomal suture and basal grooves of TT4 and 5 deep, strigose. T5 with postero-lateral margin of convex, indistinctly denticulate; medial protuberance broadly rounded. <bold><italic>Coloration</italic>.</bold> Body yellow except scape, pedicel, pterostigma, tarsi brown, flagellomere yellowish brown.</p><fig id="F3" position="float" orientation="portrait"><object-id xmlns:xlink="http://www.w3.org/1999/xlink" content-type="doi" xlink:type="simple">10.3897/zookeys.1205.125014.figure3</object-id><object-id xmlns:xlink="http://www.w3.org/1999/xlink" content-type="arpha" xlink:type="simple">F6ABFCD7-02F3-523F-A35B-40FE454C869B</object-id><label>Figure 3.</label><caption><p><italic><tp:taxon-name><tp:taxon-name-part taxon-name-part-type="genus" reg="Trigastrotheca">Trigastrotheca</tp:taxon-name-part><tp:taxon-name-part taxon-name-part-type="species" reg="braeti">braeti</tp:taxon-name-part></tp:taxon-name></italic> sp. nov. ♀, holotype <bold>A</bold> habitus, dorsal view <bold>B</bold> head, anterior view <bold>C</bold> head, dorsal view <bold>D</bold> head and mesosoma, lateral view <bold>E</bold> mesosoma, dorsal view <bold>F</bold> metasoma, dorsal view.</p></caption><graphic xmlns:xlink="http://www.w3.org/1999/xlink" xlink:href="zookeys-1205-115_article-125014__-g003.jpg" position="float" orientation="portrait" xlink:type="simple" id="oo_1076733.jpg"><uri content-type="original_file" xlink:type="simple">https://binary.pensoft.net/fig/1076733</uri></graphic></fig><fig id="F4" position="float" orientation="portrait"><object-id xmlns:xlink="http://www.w3.org/1999/xlink" content-type="doi" xlink:type="simple">10.3897/zookeys.1205.125014.figure4</object-id><object-id xmlns:xlink="http://www.w3.org/1999/xlink" content-type="arpha" xlink:type="simple">4051FF7E-5B54-52E4-ADFB-1FDB844F12DA</object-id><label>Figure 4.</label><caption><p><italic><tp:taxon-name><tp:taxon-name-part taxon-name-part-type="genus" reg="Trigastrotheca">Trigastrotheca</tp:taxon-name-part><tp:taxon-name-part taxon-name-part-type="species" reg="braeti">braeti</tp:taxon-name-part></tp:taxon-name></italic> sp. nov. ♀, holotype <bold>A</bold> TT4 and 5, lateral view <bold>B</bold> TT4 and 5, dorsal view <bold>C</bold> wings <bold>D</bold> base of hind wing, detail <bold>E</bold> apex of hind tarsus and claw; Paratype ♂ <bold>F</bold> habitus, lateral view.</p></caption><graphic xmlns:xlink="http://www.w3.org/1999/xlink" xlink:href="zookeys-1205-115_article-125014__-g004.jpg" position="float" orientation="portrait" xlink:type="simple" id="oo_1076734.jpg"><uri content-type="original_file" xlink:type="simple">https://binary.pensoft.net/fig/1076734</uri></graphic></fig><p><bold>Variation</bold>. Body length 4.6 mm paratype female, 4.4 mm paratype male. Posterior margin of male T5 virtually straight with a weak medial emargination.</p><p><bold>Male.</bold> Same as female.</p></tp:treatment-sec><tp:treatment-sec sec-type="distribution" id="SECID0EXJAI"><title>Distribution.</title><p>Afrotropical (Republic of Congo).</p></tp:treatment-sec><tp:treatment-sec sec-type="host" id="SECID0E3JAI"><title>Host.</title><p>Unknown.</p></tp:treatment-sec><tp:treatment-sec sec-type="etymology" id="SECID0EBKAI"><title>Etymology.</title><p>Named after Dr Yves Braet, collector and friend of the senior author.</p></tp:treatment-sec></tp:taxon-treatment>
