# Supplementary material for: ﻿Revision of Trigastrotheca Cameron (Hymenoptera, Braconidae, Braconinae) with descriptions of 13 new species
Source: Zookeys. 2024 Jun 21;1205:115–67. doi: 10.3897/zookeys.1205.125014 (PMC11214016; doi:10.3897/zookeys.1205.125014)
Supplement: XML Treatment for Trigastrotheca carinata [file zookeys.1205.125014-treatment3.xml]

<!DOCTYPE tp:taxon-treatment
  PUBLIC "-//TaxonX//DTD Taxonomic Treatment Publishing DTD v0 20100105//EN" "tax-treatment-NSO.dtd">
<tp:taxon-treatment xmlns:tp="http://www.plazi.org/taxpub"><tp:treatment-meta><kwd-group><label>Taxon classification</label><kwd>
                <named-content content-type="kingdom">Animalia</named-content>
              </kwd><kwd>
                <named-content content-type="order">Hymenoptera</named-content>
              </kwd><kwd>
                <named-content content-type="family">Braconidae</named-content>
              </kwd></kwd-group><mixed-citation publication-type="journal"><person-group><name><surname>Quicke</surname><given-names>Donald L. J.</given-names></name><name><surname>Van Noort</surname><given-names>Simon</given-names></name><name><surname>Ranjith</surname><given-names>Avunjikkattu Parambil</given-names></name><name><surname>Friedman</surname><given-names>Ariel L. L.</given-names></name><name><surname>Mejlon</surname><given-names>Hans</given-names></name><name><surname>Butcher</surname><given-names>Buntika A.</given-names></name></person-group><article-title>﻿Revision of <italic><tp:taxon-name><tp:taxon-name-part taxon-name-part-type="genus" reg="Trigastrotheca">Trigastrotheca</tp:taxon-name-part></tp:taxon-name></italic> Cameron (<tp:taxon-name><tp:taxon-name-part taxon-name-part-type="order">Hymenoptera</tp:taxon-name-part></tp:taxon-name>, <tp:taxon-name><tp:taxon-name-part taxon-name-part-type="family">Braconidae</tp:taxon-name-part></tp:taxon-name>, <tp:taxon-name><tp:taxon-name-part taxon-name-part-type="subfamily">Braconinae</tp:taxon-name-part></tp:taxon-name>) with descriptions of 13 new species</article-title><source>Zookeys</source><day>21</day><month>06</month><year>2024</year><volume>1205</volume><fpage>115</fpage><lpage>167</lpage><pub-id pub-id-type="doi">10.3897/zookeys.1205.125014</pub-id></mixed-citation></tp:treatment-meta><tp:nomenclature><label>﻿</label><tp:taxon-name>
              <object-id xmlns:xlink="http://www.w3.org/1999/xlink" content-type="arpha" xlink:type="simple">53383AE5-03E4-5572-96E5-7A6A01DAB299</object-id>
              <tp:taxon-name-part taxon-name-part-type="genus" reg="Trigastrotheca">Trigastrotheca</tp:taxon-name-part>
              <tp:taxon-name-part taxon-name-part-type="species" reg="carinata">carinata</tp:taxon-name-part>
              <object-id xmlns:xlink="http://www.w3.org/1999/xlink" content-type="zoobank" xlink:type="simple">https://zoobank.org/F747A595-E9F5-4EE3-A958-CE3EBD047B2A</object-id>
            </tp:taxon-name><tp:taxon-authority>Ranjith</tp:taxon-authority><tp:taxon-status xmlns:xlink="http://www.w3.org/1999/xlink" xlink:type="simple">sp. nov.</tp:taxon-status><xref ref-type="fig" rid="F5">Figs 5</xref><xref ref-type="fig" rid="F6">, 6</xref></tp:nomenclature><tp:treatment-sec sec-type="type material" id="SECID0EYLAI"><title>Type material.</title><p><bold><italic>Holotype</italic></bold> ♀, India: Kerala, Palakkad, Silent Valley, 17.iv.2018, Malaise trap, coll. Sinu P.A. (<abbrev xmlns:xlink="http://www.w3.org/1999/xlink" content-type="institution" xlink:title="ATREE Insect Museum, Bengaluru, India" id="ABBRID0EDMAI" xlink:type="simple">AIMB</abbrev>).</p></tp:treatment-sec><tp:treatment-sec sec-type="diagnosis" id="SECID0EIMAI"><title>Diagnosis.</title><p>Similar to <italic><tp:taxon-name><tp:taxon-name-part taxon-name-part-type="genus" reg="Trigastrotheca">T.</tp:taxon-name-part><tp:taxon-name-part taxon-name-part-type="species" reg="braeti">braeti</tp:taxon-name-part></tp:taxon-name></italic> sp. nov. from Africa, in having the body including stemmaticum entirely ochreous yellow, but differs in the shape of the head with the eye only 2.1 × as long as temple in dorsal view. In addition, fore wing vein C+SC+R brown-yellow, fore wing veins r-rs and rs-m are not wavy, and the T5 is relatively broader with deeper posterior emarginations and a more acute medio-posterior projection. Similar also to <italic><tp:taxon-name><tp:taxon-name-part taxon-name-part-type="genus" reg="Trigastrotheca">T.</tp:taxon-name-part><tp:taxon-name-part taxon-name-part-type="species" reg="freidbergi">freidbergi</tp:taxon-name-part></tp:taxon-name></italic> sp. nov. but stemmaticum yellow and T5 relatively far longer (Fig. <xref ref-type="fig" rid="F6">6C</xref> cf. Fig. <xref ref-type="fig" rid="F16">16A</xref>).</p></tp:treatment-sec><tp:treatment-sec sec-type="description" id="SECID0EMNAI"><title>Description.</title><p>Holotype female. Length of body 4.0 mm, fore wing 3.0 mm. <bold><italic>Head</italic>.</bold> Antenna with 42 flagellomeres. Terminal flagellomere, short, sub-triangular, acuminate. First flagellomere 1.0 × longer than 2<sup>nd</sup> and 3<sup>rd</sup>, the latter 1.3 × longer than wide. Width of head: width of face: height of eye = 2.5: 1.4: 1.0. Face transversely striate-rugose; with weak mid-longitudinal ridge. Inter-tentorial distance 1.4 × longer than tentorio-ocular distance. Malar suture impressed. Malar space 2.1 × as long as basal width of mandible. Antennal sockets strongly produced. Frons strongly impressed behind antennal sockets, with mid-longitudinal carina. Shortest distance between posterior ocelli: transverse diameter of posterior ocellus: shortest distance between posterior ocellus and eye = 1.0: 1.0: 2.1. <bold><italic>Mesosoma</italic></bold> 1.4 × longer than high. Mesoscutum rugose; notauli not impressed except very short anterior part with few weak crenulations. Scutellar sulcus shallow, narrow, finely crenulate, very shallow posteriorly. Scutellum sparsely punctate, setose without small pit medially behind sulcus. Median area of metanotum with complete mid-longitudinal carina. Propodeum faintly rugose; mid-longitudinal carina complete, lamelliform, bordered narrowly by fine crenulations; posteriorly propodeum with short longitudinal carinae associated with longitudinal wrinkles. <bold><italic>Wings</italic>.</bold> Fore wing. Lengths of fore wing veins r-rs: 3RSa: 3RSb = 1.0: 1.3: 4.5. Lengths of vein 2RS: 3RSa: rs-m = 1.0: 1.1: 1.0. Base of hind wing with sparse setae. <bold><italic>Legs</italic>.</bold> Lengths of fore femur: fore tibia: fore tarsus = 1.1: 1.2: 1.0. Lengths of hind femur: hind tibia: hind tarsus = 2.0: 2.3: 1.0. Claws with small acutely pointed basal lobe. <bold><italic>Metasoma</italic>.</bold> T1 2.8 × wider than long. T2 1.1 × as long as T3. T1 coriaceous. TT1–5 with coarse reticulate sculpture. Second metasomal suture and basal grooves of TT4 and 5 deep, strigose. T5 with postero-lateral margin of convex, unevenly denticulate; medial protuberance acutely rounded posteriorly. <bold><italic>Coloration</italic>.</bold> Body mostly yellow except antenna, apex of mandible, tarsi, ovipositor sheath brown.</p><fig id="F5" position="float" orientation="portrait"><object-id xmlns:xlink="http://www.w3.org/1999/xlink" content-type="doi" xlink:type="simple">10.3897/zookeys.1205.125014.figure5</object-id><object-id xmlns:xlink="http://www.w3.org/1999/xlink" content-type="arpha" xlink:type="simple">3A24276C-430D-59E2-98D4-661FF44478B2</object-id><label>Figure 5.</label><caption><p><italic><tp:taxon-name><tp:taxon-name-part taxon-name-part-type="genus" reg="Trigastrotheca">Trigastrotheca</tp:taxon-name-part><tp:taxon-name-part taxon-name-part-type="species" reg="carinata">carinata</tp:taxon-name-part></tp:taxon-name></italic> Ranjith, sp. nov. ♀ holotype <bold>A</bold> habitus, lateral view <bold>B</bold> head, anterior view <bold>C</bold> head, dorsal view <bold>D</bold> head and mesosoma, lateral view <bold>E</bold> mesosoma, dorsal view <bold>F</bold> scutellum, metanotum and propodeum, dorsal view.</p></caption><graphic xmlns:xlink="http://www.w3.org/1999/xlink" xlink:href="zookeys-1205-115_article-125014__-g005.jpg" position="float" orientation="portrait" xlink:type="simple" id="oo_1076735.jpg"><uri content-type="original_file" xlink:type="simple">https://binary.pensoft.net/fig/1076735</uri></graphic></fig><fig id="F6" position="float" orientation="portrait"><object-id xmlns:xlink="http://www.w3.org/1999/xlink" content-type="doi" xlink:type="simple">10.3897/zookeys.1205.125014.figure6</object-id><object-id xmlns:xlink="http://www.w3.org/1999/xlink" content-type="arpha" xlink:type="simple">61210D02-025A-5E73-BC16-1C0908C003FB</object-id><label>Figure 6.</label><caption><p><italic><tp:taxon-name><tp:taxon-name-part taxon-name-part-type="genus" reg="Trigastrotheca">Trigastrotheca</tp:taxon-name-part><tp:taxon-name-part taxon-name-part-type="species" reg="carinata">carinata</tp:taxon-name-part></tp:taxon-name></italic> Ranjith, sp. nov. ♀ holotype <bold>A</bold> metasoma, lateral view <bold>B</bold> mesosoma, dorsal view <bold>C</bold> T5, dorsal view <bold>D</bold> wings.</p></caption><graphic xmlns:xlink="http://www.w3.org/1999/xlink" xlink:href="zookeys-1205-115_article-125014__-g006.jpg" position="float" orientation="portrait" xlink:type="simple" id="oo_1076736.jpg"><uri content-type="original_file" xlink:type="simple">https://binary.pensoft.net/fig/1076736</uri></graphic></fig><p><bold>Male.</bold> Unknown.</p></tp:treatment-sec><tp:treatment-sec sec-type="distribution" id="SECID0EVQAI"><title>Distribution.</title><p>Oriental (India).</p></tp:treatment-sec><tp:treatment-sec sec-type="host" id="SECID0E1QAI"><title>Host.</title><p>Unknown.</p></tp:treatment-sec><tp:treatment-sec sec-type="etymology" id="SECID0E6QAI"><title>Etymology.</title><p>The species is named after the presence of mid-longitudinal carina of frons which will separate the species from other Indian species.</p></tp:treatment-sec><tp:treatment-sec><!--Section generated to contain objects referenced in tp:taxon-treatment.--><fig id="F16" position="float" orientation="portrait"><object-id xmlns:xlink="http://www.w3.org/1999/xlink" content-type="doi" xlink:type="simple">10.3897/zookeys.1205.125014.figure16</object-id><object-id xmlns:xlink="http://www.w3.org/1999/xlink" content-type="arpha" xlink:type="simple">3F588F3A-8C75-5130-8BD7-1CF2EC3F983B</object-id><label>Figure 16.</label><caption><p><italic><tp:taxon-name><tp:taxon-name-part taxon-name-part-type="genus" reg="Trigastrotheca">Trigastrotheca</tp:taxon-name-part><tp:taxon-name-part taxon-name-part-type="species" reg="freidbergi">freidbergi</tp:taxon-name-part></tp:taxon-name></italic> sp. nov. ♀ holotype <bold>A</bold> T5, dorsal view <bold>B</bold> wings.</p></caption><graphic xmlns:xlink="http://www.w3.org/1999/xlink" xlink:href="zookeys-1205-115_article-125014__-g016.jpg" position="float" orientation="portrait" xlink:type="simple" id="oo_1076746.jpg"><uri content-type="original_file" xlink:type="simple">https://binary.pensoft.net/fig/1076746</uri></graphic></fig></tp:treatment-sec></tp:taxon-treatment>
