# Supplementary material for: ﻿Revision of Trigastrotheca Cameron (Hymenoptera, Braconidae, Braconinae) with descriptions of 13 new species
Source: Zookeys. 2024 Jun 21;1205:115–67. doi: 10.3897/zookeys.1205.125014 (PMC11214016; doi:10.3897/zookeys.1205.125014)
Supplement: XML Treatment for Trigastrotheca christianhenrichi [file zookeys.1205.125014-treatment4.xml]

<!DOCTYPE tp:taxon-treatment
  PUBLIC "-//TaxonX//DTD Taxonomic Treatment Publishing DTD v0 20100105//EN" "tax-treatment-NSO.dtd">
<tp:taxon-treatment xmlns:tp="http://www.plazi.org/taxpub"><tp:treatment-meta><kwd-group><label>Taxon classification</label><kwd>
                <named-content content-type="kingdom">Animalia</named-content>
              </kwd><kwd>
                <named-content content-type="order">Hymenoptera</named-content>
              </kwd><kwd>
                <named-content content-type="family">Braconidae</named-content>
              </kwd></kwd-group><mixed-citation publication-type="journal"><person-group><name><surname>Quicke</surname><given-names>Donald L. J.</given-names></name><name><surname>Van Noort</surname><given-names>Simon</given-names></name><name><surname>Ranjith</surname><given-names>Avunjikkattu Parambil</given-names></name><name><surname>Friedman</surname><given-names>Ariel L. L.</given-names></name><name><surname>Mejlon</surname><given-names>Hans</given-names></name><name><surname>Butcher</surname><given-names>Buntika A.</given-names></name></person-group><article-title>﻿Revision of <italic><tp:taxon-name><tp:taxon-name-part taxon-name-part-type="genus" reg="Trigastrotheca">Trigastrotheca</tp:taxon-name-part></tp:taxon-name></italic> Cameron (<tp:taxon-name><tp:taxon-name-part taxon-name-part-type="order">Hymenoptera</tp:taxon-name-part></tp:taxon-name>, <tp:taxon-name><tp:taxon-name-part taxon-name-part-type="family">Braconidae</tp:taxon-name-part></tp:taxon-name>, <tp:taxon-name><tp:taxon-name-part taxon-name-part-type="subfamily">Braconinae</tp:taxon-name-part></tp:taxon-name>) with descriptions of 13 new species</article-title><source>Zookeys</source><day>21</day><month>06</month><year>2024</year><volume>1205</volume><fpage>115</fpage><lpage>167</lpage><pub-id pub-id-type="doi">10.3897/zookeys.1205.125014</pub-id></mixed-citation></tp:treatment-meta><tp:nomenclature><label>﻿</label><tp:taxon-name>
              <object-id xmlns:xlink="http://www.w3.org/1999/xlink" content-type="arpha" xlink:type="simple">983902FB-09F6-5D91-81E9-00935DAB900A</object-id>
              <tp:taxon-name-part taxon-name-part-type="genus" reg="Trigastrotheca">Trigastrotheca</tp:taxon-name-part>
              <tp:taxon-name-part taxon-name-part-type="species" reg="christianhenrichi">christianhenrichi</tp:taxon-name-part>
              <object-id xmlns:xlink="http://www.w3.org/1999/xlink" content-type="zoobank" xlink:type="simple">https://zoobank.org/1BD13FD7-E056-4E2F-B254-C25074FEC1C8</object-id>
            </tp:taxon-name><tp:taxon-authority>Quicke &amp; Butcher</tp:taxon-authority><tp:taxon-status xmlns:xlink="http://www.w3.org/1999/xlink" xlink:type="simple">sp. nov.</tp:taxon-status><xref ref-type="fig" rid="F7">Figs 7</xref><xref ref-type="fig" rid="F8">, 8</xref><xref ref-type="fig" rid="F9">, 9</xref></tp:nomenclature><tp:treatment-sec sec-type="type material" id="SECID0E1SAI"><title>Type material.</title><p><bold><italic>Holotype</italic></bold> ♀, Madagascar, Fianarantsoa Province, Parc National Ranomafana, Malaise trap in mixed tropical forest, radio tower at forest edge, <named-content xmlns:xlink="http://www.w3.org/1999/xlink" content-type="dwc:verbatimCoordinates" xlink:type="simple"><named-content content-type="geo-json" specific-use="{&#34;type&#34;:&#34;Point&#34;,&#34;coordinates&#34;:[47.407167,-21.250833]}" id="NCID0EITAI" xlink:type="simple">21°15.05'S, 47°24.43'E</named-content></named-content>, 1130 m, 21–28.i.2002, col. R. Harin’Hala, (CALACAD).</p></tp:treatment-sec><tp:treatment-sec sec-type="diagnosis" id="SECID0ENTAI"><title>Diagnosis.</title><p>This is the only species with bicolorous antennal flagellum, mostly orange-yellow but with approximately apical 10 black (Fig. <xref ref-type="fig" rid="F7">7A</xref>). Otherwise with a largely similar color pattern to <italic><tp:taxon-name><tp:taxon-name-part taxon-name-part-type="genus" reg="Trigastrotheca">T.</tp:taxon-name-part><tp:taxon-name-part taxon-name-part-type="species" reg="formosa">formosa</tp:taxon-name-part></tp:taxon-name></italic> sp. nov. though darker red-brown (chestnut), both having a largely red mesoscutum. Unlike in the latter, the back of the head has a wide black mark and the mesoscutum is uniformly red-brown.</p><fig id="F7" position="float" orientation="portrait"><object-id xmlns:xlink="http://www.w3.org/1999/xlink" content-type="doi" xlink:type="simple">10.3897/zookeys.1205.125014.figure7</object-id><object-id xmlns:xlink="http://www.w3.org/1999/xlink" content-type="arpha" xlink:type="simple">31A4D503-383D-5D43-A108-5CD644FECE72</object-id><label>Figure 7.</label><caption><p><italic><tp:taxon-name><tp:taxon-name-part taxon-name-part-type="genus" reg="Trigastrotheca">Trigastrotheca</tp:taxon-name-part><tp:taxon-name-part taxon-name-part-type="species" reg="christianhenrichi">christianhenrichi</tp:taxon-name-part></tp:taxon-name></italic> sp. nov. ♀ holotype <bold>A</bold> habitus, lateral view <bold>B</bold> head, anterior view <bold>C</bold> head, dorsal view.</p></caption><graphic xmlns:xlink="http://www.w3.org/1999/xlink" xlink:href="zookeys-1205-115_article-125014__-g007.jpg" position="float" orientation="portrait" xlink:type="simple" id="oo_1076737.jpg"><uri content-type="original_file" xlink:type="simple">https://binary.pensoft.net/fig/1076737</uri></graphic></fig></tp:treatment-sec><tp:treatment-sec sec-type="description" id="SECID0EAVAI"><title>Description.</title><p>Length of body 5.0 mm, fore wing 5.3 mm. <bold><italic>Head</italic>.</bold> Antenna with 50 flagellomeres. Terminal flagellomere, short, sub-triangular, acuminate. First flagellomere 1.1 × longer than 2<sup>nd</sup> and 3<sup>rd</sup>, the latter 1.2 × longer than wide. Width of head: width of face: height of eye = 2.1: 1.1: 1.0. Face granulate; with weak mid-longitudinal ridge. Inter-tentorial distance 1.7 × longer than tentorio-ocular distance. Malar suture impressed. Malar space 1.5 × as long as basal width of mandible. Antennal sockets strongly produced, laterally, lamelliform, giving rise posteriorly to a longitudinal carina that divides the anterior frons into four depressed pits, two laterally and two on the sides of carina; lateral to these carinae frons strongly impressed, pit like. Frons, vertex, and occiput granulate. Shortest distance between posterior ocelli: transverse diameter of posterior ocellus: shortest distance between posterior ocellus and eye = 1.5: 1.0: 3.0. <bold><italic>Mesosoma</italic></bold> 1.5 × longer than high. Mesoscutum smooth, sparsely punctate; notauli not impressed except very short anterior part with few weak crenulations, very shallow posteriorly. Scutellar sulcus shallow, narrow, finely crenulate. Scutellum smooth, sparsely setose with a small pit medially behind sulcus. Median area of metanotum with complete mid-longitudinal carina. Propodeum largely smooth and shiny, faintly granulate near mid-longitudinal carina; mid-longitudinal carina complete, lamelliform, bordered narrowly by fine crenulations; posteriorly propodeum with short longitudinal carinae associated with longitudinal wrinkles. <bold><italic>Wings</italic>.</bold> Fore wing. Lengths of fore wing veins r-rs: 3RSa: 3RSb = 1.0: 1.1: 4.3. Lengths of vein 2RS: 3RSa: rs-m = 1.3: 1.5: 1.0. Base of hind wing with large glabrous area distal to vein 1CU. <bold><italic>Legs</italic>.</bold> Lengths of fore femur: fore tibia: fore tarsus = 1.3: 1.0: 1.2. Lengths of hind femur: hind tibia: hind tarsus = 1.0: 1.1: 1.2. Claws with small acutely pointed basal lobe. <bold><italic>Metasoma</italic>.</bold> T1 coriaceous, 3.3 × wider than long with a pair of posteriorly narrowing dorsal carina. T2 1.1 × as long as T3. TT1–5 with coarse reticulate sculpture. Second metasomal suture and basal grooves of TT4 and 5 deep, strigose. T5 with postero-lateral margin of convex, not denticulate; medial protuberance rounded posteriorly; postero-lateral emarginations not defined. <bold><italic>Coloration</italic>.</bold> Antenna largely reddish brown, scape and pedicel, terminal 10 flagellomeres black. Head ochraceous yellow except for large black, T-shaped mark around stemmaticum and back of head. Mesoscutum reddish brown except blackish anteriorly, pronotum dorsally, propleuron black, pronotum laterally, scutellum antero-laterally and posteriorly, mesopleuron except a pair of black patches, metapleuron, posterior 1/2 of propodeum, fore, mid, and distal 1/2 of hind coxa, metasoma laterally, posterior margin of T5 ivory white, propodeum anterior 1/2, metasoma except laterally reddish brown.</p><fig id="F8" position="float" orientation="portrait"><object-id xmlns:xlink="http://www.w3.org/1999/xlink" content-type="doi" xlink:type="simple">10.3897/zookeys.1205.125014.figure8</object-id><object-id xmlns:xlink="http://www.w3.org/1999/xlink" content-type="arpha" xlink:type="simple">90B12DF2-4470-5674-B01C-CEC412D8CFC9</object-id><label>Figure 8.</label><caption><p><italic><tp:taxon-name><tp:taxon-name-part taxon-name-part-type="genus" reg="Trigastrotheca">Trigastrotheca</tp:taxon-name-part><tp:taxon-name-part taxon-name-part-type="species" reg="christianhenrichi">christianhenrichi</tp:taxon-name-part></tp:taxon-name></italic> sp. nov. ♀ holotype <bold>A</bold> habitus, except posterior metasoma, lateral view <bold>B</bold> mesosoma, dorsal view <bold>C</bold> metanotum and propodeum, dorsal view <bold>D</bold> metasoma, lateral view <bold>E</bold> mesosoma, dorsal view.</p></caption><graphic xmlns:xlink="http://www.w3.org/1999/xlink" xlink:href="zookeys-1205-115_article-125014__-g008.jpg" position="float" orientation="portrait" xlink:type="simple" id="oo_1076738.jpg"><uri content-type="original_file" xlink:type="simple">https://binary.pensoft.net/fig/1076738</uri></graphic></fig><fig id="F9" position="float" orientation="portrait"><object-id xmlns:xlink="http://www.w3.org/1999/xlink" content-type="doi" xlink:type="simple">10.3897/zookeys.1205.125014.figure9</object-id><object-id xmlns:xlink="http://www.w3.org/1999/xlink" content-type="arpha" xlink:type="simple">D0B6A957-851F-54F3-8205-D2BCA8542E75</object-id><label>Figure 9.</label><caption><p><italic><tp:taxon-name><tp:taxon-name-part taxon-name-part-type="genus" reg="Trigastrotheca">Trigastrotheca</tp:taxon-name-part><tp:taxon-name-part taxon-name-part-type="species" reg="christianhenrichi">christianhenrichi</tp:taxon-name-part></tp:taxon-name></italic> sp. nov. ♀ holotype <bold>A</bold> TT3–5, dorsal view <bold>B</bold> wings.</p></caption><graphic xmlns:xlink="http://www.w3.org/1999/xlink" xlink:href="zookeys-1205-115_article-125014__-g009.jpg" position="float" orientation="portrait" xlink:type="simple" id="oo_1076739.jpg"><uri content-type="original_file" xlink:type="simple">https://binary.pensoft.net/fig/1076739</uri></graphic></fig><p><bold>Male.</bold> Unknown.</p></tp:treatment-sec><tp:treatment-sec sec-type="distribution" id="SECID0EDYAI"><title>Distribution.</title><p>Afrotropical (Madagascar).</p></tp:treatment-sec><tp:treatment-sec sec-type="host" id="SECID0EIYAI"><title>Host.</title><p>Unknown.</p></tp:treatment-sec><tp:treatment-sec sec-type="etymology" id="SECID0ENYAI"><title>Etymology.</title><p>Named after the senior author’s friend Christian Henrich.</p></tp:treatment-sec></tp:taxon-treatment>
