# Supplementary material for: ﻿Revision of Trigastrotheca Cameron (Hymenoptera, Braconidae, Braconinae) with descriptions of 13 new species
Source: Zookeys. 2024 Jun 21;1205:115–67. doi: 10.3897/zookeys.1205.125014 (PMC11214016; doi:10.3897/zookeys.1205.125014)
Supplement: XML Treatment for Trigastrotheca flava [file zookeys.1205.125014-treatment5.xml]

<!DOCTYPE tp:taxon-treatment
  PUBLIC "-//TaxonX//DTD Taxonomic Treatment Publishing DTD v0 20100105//EN" "tax-treatment-NSO.dtd">
<tp:taxon-treatment xmlns:tp="http://www.plazi.org/taxpub"><tp:treatment-meta><kwd-group><label>Taxon classification</label><kwd>
                <named-content content-type="kingdom">Animalia</named-content>
              </kwd><kwd>
                <named-content content-type="order">Hymenoptera</named-content>
              </kwd><kwd>
                <named-content content-type="family">Braconidae</named-content>
              </kwd></kwd-group><mixed-citation publication-type="journal"><person-group><name><surname>Quicke</surname><given-names>Donald L. J.</given-names></name><name><surname>Van Noort</surname><given-names>Simon</given-names></name><name><surname>Ranjith</surname><given-names>Avunjikkattu Parambil</given-names></name><name><surname>Friedman</surname><given-names>Ariel L. L.</given-names></name><name><surname>Mejlon</surname><given-names>Hans</given-names></name><name><surname>Butcher</surname><given-names>Buntika A.</given-names></name></person-group><article-title>﻿Revision of <italic><tp:taxon-name><tp:taxon-name-part taxon-name-part-type="genus" reg="Trigastrotheca">Trigastrotheca</tp:taxon-name-part></tp:taxon-name></italic> Cameron (<tp:taxon-name><tp:taxon-name-part taxon-name-part-type="order">Hymenoptera</tp:taxon-name-part></tp:taxon-name>, <tp:taxon-name><tp:taxon-name-part taxon-name-part-type="family">Braconidae</tp:taxon-name-part></tp:taxon-name>, <tp:taxon-name><tp:taxon-name-part taxon-name-part-type="subfamily">Braconinae</tp:taxon-name-part></tp:taxon-name>) with descriptions of 13 new species</article-title><source>Zookeys</source><day>21</day><month>06</month><year>2024</year><volume>1205</volume><fpage>115</fpage><lpage>167</lpage><pub-id pub-id-type="doi">10.3897/zookeys.1205.125014</pub-id></mixed-citation></tp:treatment-meta><tp:nomenclature><label>﻿</label><tp:taxon-name>
              <object-id xmlns:xlink="http://www.w3.org/1999/xlink" content-type="arpha" xlink:type="simple">6843C484-F42E-508D-BE81-BC86ADBE1AFF</object-id>
              <tp:taxon-name-part taxon-name-part-type="genus" reg="Trigastrotheca">Trigastrotheca</tp:taxon-name-part>
              <tp:taxon-name-part taxon-name-part-type="species" reg="flava">flava</tp:taxon-name-part>
              <object-id xmlns:xlink="http://www.w3.org/1999/xlink" content-type="zoobank" xlink:type="simple">https://zoobank.org/6E22C497-8E35-40FE-AC81-2284C644C3EF</object-id>
            </tp:taxon-name><tp:taxon-authority>Ranjith</tp:taxon-authority><tp:taxon-status xmlns:xlink="http://www.w3.org/1999/xlink" xlink:type="simple">sp. nov.</tp:taxon-status><xref ref-type="fig" rid="F10">Figs 10</xref><xref ref-type="fig" rid="F11">, 11</xref></tp:nomenclature><tp:treatment-sec sec-type="type material" id="SECID0EE1AI"><title>Type material.</title><p><bold><italic>Holotype</italic></bold> ♀, India: Karnataka, Chintamani, 26.v.2010, coll. Somraj Gunda (<abbrev xmlns:xlink="http://www.w3.org/1999/xlink" content-type="institution" xlink:title="ATREE Insect Museum, Bengaluru, India" id="ABBRID0EP1AI" xlink:type="simple">AIMB</abbrev>). <bold><italic>Paratypes</italic>.</bold> 4 ♀ with the same data as holotype (<abbrev xmlns:xlink="http://www.w3.org/1999/xlink" content-type="institution" xlink:title="ATREE Insect Museum, Bengaluru, India" id="ABBRID0EY1AI" xlink:type="simple">AIMB</abbrev>).</p></tp:treatment-sec><tp:treatment-sec sec-type="diagnosis" id="SECID0E41AI"><title>Diagnosis.</title><p>Similar to <italic><tp:taxon-name><tp:taxon-name-part taxon-name-part-type="genus" reg="Trigastrotheca">Trigastrotheca</tp:taxon-name-part><tp:taxon-name-part taxon-name-part-type="species" reg="freidbergi">freidbergi</tp:taxon-name-part></tp:taxon-name></italic> Quicke &amp; Friedman, sp. nov. in being entirely ochraceous with piceous/black stemmaticum and brown-yellow fore wing vein C+SC+R and fore wing with a short 2<sup>nd</sup> submarginal cell (vein 3RSa being &lt; 1.2 × longer than r-rs and shorter than 2RS).</p></tp:treatment-sec><tp:treatment-sec sec-type="description" id="SECID0EQ2AI"><title>Description.</title><p>Holotype ♀. Length of body 4.3 mm, fore wing 3.4 mm. <bold><italic>Head</italic>.</bold> Antenna with 39 flagellomeres. Terminal flagellomere, short, sub-triangular, acuminate. First flagellomere 1.0 × longer than 2<sup>nd</sup> and 3<sup>rd</sup>, the latter 1.2 × longer than wide. Width of head: width of face: height of eye = 2.8: 1.5: 1.0. Face finely rugose-punctate with weak mid-longitudinal ridge. Inter-tentorial distance 1.8 × longer than tentorio-ocular distance. Malar suture impressed. Malar space 1.3 × as long as basal width of mandible. Antennal sockets not strongly produced. Frons moderately impressed without mid-longitudinal carina. Shortest distance between posterior ocelli: transverse diameter of posterior ocellus: shortest distance between posterior ocellus and eye = 1.1: 1.0: 2.7. <bold><italic>Mesosoma</italic></bold> 1.4 × longer than high. Mesoscutum rugose; notauli not impressed except very short anterior part with few weak crenulations. Scutellar sulcus shallow, narrow, finely crenulate. Scutellum finely punctate without small pit medially behind sulcus. Median area of metanotum with complete mid-longitudinal carina. Propodeum finely granulate-rugose; mid-longitudinal carina complete, faintly lamelliform, bordered narrowly by fine crenulations; posteriorly propodeum with short longitudinal carinae associated with longitudinal wrinkles. <bold><italic>Wings</italic>.</bold> Fore wing. Lengths of fore wing veins r-rs: 3RSa: 3RSb = 1.0: 1.2: 3.9. Lengths of vein 2RS: 3RSa: rs-m = 1.3: 1.0: 1.0. Base of hind wing with at least a pair of setae. <bold><italic>Legs</italic>.</bold> Lengths of fore femur: fore tibia: fore tarsus = 1.0: 1.1: 1.1. Lengths of hind femur: hind tibia: hind tarsus = 2.1: 2.3: 1.0. Claws with small acutely pointed basal lobe. <bold><italic>Metasoma</italic>.</bold> T1 2.1 × wider than long. T2 0.9 × as long as T3. T1 coriaceous. TT1–5 with coarse reticulate sculpture. Second metasomal suture and basal grooves of TT4 and 5 deep, strigose. T5 with postero-lateral margin of convex, unevenly denticulate; medial protuberance acutely rounded posteriorly. <bold><italic>Coloration</italic>.</bold> Body mostly yellow except antenna, apex of mandible, ovipositor sheath brown.</p><fig id="F10" position="float" orientation="portrait"><object-id xmlns:xlink="http://www.w3.org/1999/xlink" content-type="doi" xlink:type="simple">10.3897/zookeys.1205.125014.figure10</object-id><object-id xmlns:xlink="http://www.w3.org/1999/xlink" content-type="arpha" xlink:type="simple">0E0C6D1B-CC69-5E85-8FB9-2792031788F8</object-id><label>Figure 10.</label><caption><p><italic><tp:taxon-name><tp:taxon-name-part taxon-name-part-type="genus" reg="Trigastrotheca">Trigastrotheca</tp:taxon-name-part><tp:taxon-name-part taxon-name-part-type="species" reg="flava">flava</tp:taxon-name-part></tp:taxon-name></italic> sp. nov. ♀ holotype <bold>A</bold> habitus, lateral view <bold>B</bold> head, anterior view <bold>C</bold> head, dorsal view <bold>D</bold> head and mesosoma, lateral view <bold>E</bold> mesosoma, dorsal view <bold>F</bold> metanotum and propodeum, dorsal view.</p></caption><graphic xmlns:xlink="http://www.w3.org/1999/xlink" xlink:href="zookeys-1205-115_article-125014__-g010.jpg" position="float" orientation="portrait" xlink:type="simple" id="oo_1076740.jpg"><uri content-type="original_file" xlink:type="simple">https://binary.pensoft.net/fig/1076740</uri></graphic></fig><fig id="F11" position="float" orientation="portrait"><object-id xmlns:xlink="http://www.w3.org/1999/xlink" content-type="doi" xlink:type="simple">10.3897/zookeys.1205.125014.figure11</object-id><object-id xmlns:xlink="http://www.w3.org/1999/xlink" content-type="arpha" xlink:type="simple">B911864E-F879-5D1C-BF1C-659D8E934567</object-id><label>Figure 11.</label><caption><p><italic><tp:taxon-name><tp:taxon-name-part taxon-name-part-type="genus" reg="Trigastrotheca">Trigastrotheca</tp:taxon-name-part><tp:taxon-name-part taxon-name-part-type="species" reg="flava">flava</tp:taxon-name-part></tp:taxon-name></italic> sp. nov. ♀ holotype <bold>A</bold> metasoma, lateral view <bold>B</bold> metasoma, dorsal view <bold>C</bold> T5, dorsal view <bold>D</bold> wings.</p></caption><graphic xmlns:xlink="http://www.w3.org/1999/xlink" xlink:href="zookeys-1205-115_article-125014__-g011.jpg" position="float" orientation="portrait" xlink:type="simple" id="oo_1076741.jpg"><uri content-type="original_file" xlink:type="simple">https://binary.pensoft.net/fig/1076741</uri></graphic></fig><p><bold>Male.</bold> Unknown.</p></tp:treatment-sec><tp:treatment-sec sec-type="distribution" id="SECID0EZ5AI"><title>Distribution.</title><p>Oriental (India).</p></tp:treatment-sec><tp:treatment-sec sec-type="host" id="SECID0E55AI"><title>Host.</title><p>Unknown.</p></tp:treatment-sec><tp:treatment-sec sec-type="etymology" id="SECID0ED6AI"><title>Etymology.</title><p>The species is named after the yellow-colored body, <italic>flava</italic> meaning yellow in Latin.</p></tp:treatment-sec></tp:taxon-treatment>
