# Supplementary material for: ﻿Revision of Trigastrotheca Cameron (Hymenoptera, Braconidae, Braconinae) with descriptions of 13 new species
Source: Zookeys. 2024 Jun 21;1205:115–67. doi: 10.3897/zookeys.1205.125014 (PMC11214016; doi:10.3897/zookeys.1205.125014)
Supplement: XML Treatment for Trigastrotheca formosa [file zookeys.1205.125014-treatment6.xml]

<!DOCTYPE tp:taxon-treatment
  PUBLIC "-//TaxonX//DTD Taxonomic Treatment Publishing DTD v0 20100105//EN" "tax-treatment-NSO.dtd">
<tp:taxon-treatment xmlns:tp="http://www.plazi.org/taxpub"><tp:treatment-meta><kwd-group><label>Taxon classification</label><kwd>
                <named-content content-type="kingdom">Animalia</named-content>
              </kwd><kwd>
                <named-content content-type="order">Hymenoptera</named-content>
              </kwd><kwd>
                <named-content content-type="family">Braconidae</named-content>
              </kwd></kwd-group><mixed-citation publication-type="journal"><person-group><name><surname>Quicke</surname><given-names>Donald L. J.</given-names></name><name><surname>Van Noort</surname><given-names>Simon</given-names></name><name><surname>Ranjith</surname><given-names>Avunjikkattu Parambil</given-names></name><name><surname>Friedman</surname><given-names>Ariel L. L.</given-names></name><name><surname>Mejlon</surname><given-names>Hans</given-names></name><name><surname>Butcher</surname><given-names>Buntika A.</given-names></name></person-group><article-title>﻿Revision of <italic><tp:taxon-name><tp:taxon-name-part taxon-name-part-type="genus" reg="Trigastrotheca">Trigastrotheca</tp:taxon-name-part></tp:taxon-name></italic> Cameron (<tp:taxon-name><tp:taxon-name-part taxon-name-part-type="order">Hymenoptera</tp:taxon-name-part></tp:taxon-name>, <tp:taxon-name><tp:taxon-name-part taxon-name-part-type="family">Braconidae</tp:taxon-name-part></tp:taxon-name>, <tp:taxon-name><tp:taxon-name-part taxon-name-part-type="subfamily">Braconinae</tp:taxon-name-part></tp:taxon-name>) with descriptions of 13 new species</article-title><source>Zookeys</source><day>21</day><month>06</month><year>2024</year><volume>1205</volume><fpage>115</fpage><lpage>167</lpage><pub-id pub-id-type="doi">10.3897/zookeys.1205.125014</pub-id></mixed-citation></tp:treatment-meta><tp:nomenclature><label>﻿</label><tp:taxon-name>
              <object-id xmlns:xlink="http://www.w3.org/1999/xlink" content-type="arpha" xlink:type="simple">E99037A0-6685-5648-9369-C2ACFD00084F</object-id>
              <tp:taxon-name-part taxon-name-part-type="genus" reg="Trigastrotheca">Trigastrotheca</tp:taxon-name-part>
              <tp:taxon-name-part taxon-name-part-type="species" reg="formosa">formosa</tp:taxon-name-part>
              <object-id xmlns:xlink="http://www.w3.org/1999/xlink" content-type="zoobank" xlink:type="simple">https://zoobank.org/91E3C3CA-0334-47CD-8F8C-7E5EF5A66BF5</object-id>
            </tp:taxon-name><tp:taxon-authority>Quicke &amp; Friedman</tp:taxon-authority><tp:taxon-status xmlns:xlink="http://www.w3.org/1999/xlink" xlink:type="simple">sp. nov.</tp:taxon-status><xref ref-type="fig" rid="F12">Figs 12</xref><xref ref-type="fig" rid="F13">, 13</xref></tp:nomenclature><tp:treatment-sec sec-type="type material" id="SECID0EFBBI"><title>Type material.</title><p><bold><italic>Holotype</italic></bold> ♀, Madagascar, Analamatsaky, 47 km W Tolanaro, spiny forest, <named-content xmlns:xlink="http://www.w3.org/1999/xlink" content-type="dwc:verbatimCoordinates" xlink:type="simple"><named-content content-type="geo-json" specific-use="{&#34;type&#34;:&#34;Point&#34;,&#34;coordinates&#34;:[46.616667,-25.016667]}" id="NCID0ETBBI" xlink:type="simple">25°1.0'S, 46°37.0'E</named-content></named-content>, 21.x.2007, L. Friedman, DNA voucher P.I.D. BBTH744-17 (<named-content xmlns:xlink="http://www.w3.org/1999/xlink" content-type="dwc:institutional_code" xlink:title="The Steinhardt Museum of Natural History, Tel Aviv University, Tel Aviv, Israel" xlink:href="http://grbio.org/institution/tel-aviv-university" xlink:type="simple">SMNHTAU</named-content>). <bold><italic>Paratypes</italic></bold>: 2 ♀, same data as holotype; one DNA voucher P.I.D. BBTH743-17 (<named-content xmlns:xlink="http://www.w3.org/1999/xlink" content-type="dwc:institutional_code" xlink:title="The Steinhardt Museum of Natural History, Tel Aviv University, Tel Aviv, Israel" xlink:href="http://grbio.org/institution/tel-aviv-university" xlink:type="simple">SMNHTAU</named-content>).</p></tp:treatment-sec><tp:treatment-sec sec-type="diagnosis" id="SECID0EFCBI"><title>Diagnosis.</title><p>Similar to <italic><tp:taxon-name><tp:taxon-name-part taxon-name-part-type="genus" reg="Trigastrotheca">T.</tp:taxon-name-part><tp:taxon-name-part taxon-name-part-type="species" reg="christianhenrichi">christianhenrichi</tp:taxon-name-part></tp:taxon-name></italic> sp. nov., also from Madagascar, but differing in having entirely dark flagellum, the black mark on the stemmaticum only extending to a point on the vertex and anterior occiput, the mesoscutum with posterior 1/2 of middle lobe cream-colored, and the scutellum reddish yellow.</p></tp:treatment-sec><tp:treatment-sec sec-type="description" id="SECID0EWCBI"><title>Description.</title><p>Length of body 4.1 mm, fore wing 4.2 mm. <bold><italic>Head</italic>.</bold> Antenna incomplete with 38 flagellomeres. Terminal flagellomere lost. First flagellomere 1.1 × longer than 2<sup>nd</sup> and 3<sup>rd</sup>, the latter 1.5 × longer than wide. Width of head: width of face: height of eye = 2.4: 1.3: 1.0. Face granulate with weak mid-longitudinal ridge. Inter-tentorial distance 1.8 × longer than tentorio-ocular distance. Malar suture impressed. Malar space 1.5 × as long as basal width of mandible. Antennal sockets strongly produced. Frons strongly impressed only behind antennal sockets without mid-longitudinal carina. Frons, vertex, and occiput granulate. Shortest distance between posterior ocelli: transverse diameter of posterior ocellus: shortest distance between posterior ocellus and eye = 1.0: 1.0: 1.7. <bold><italic>Mesosoma</italic></bold> 1.5 × longer than high. Mesoscutum smooth, sparsely punctate; notauli crenulated, impressed on anterior 1/2 shallow posteriorly. Scutellar sulcus shallow, narrow, finely crenulate. Scutellum smooth, sparsely setose with a small pit medially behind sulcus. Median area of metanotum with complete mid-longitudinal carina. Propodeum largely smooth and shiny, faintly transversely striate near mid-longitudinal carina; mid-longitudinal carina complete, lamelliform, bordered narrowly by fine crenulations; posteriorly propodeum with short longitudinal carinae associated with longitudinal wrinkles. <bold><italic>Wings</italic>.</bold> Fore wing. Lengths of fore wing veins r-rs: 3RSa: 3RSb = 1.0: 1.2: 4.0. Lengths of vein 2RS: 3RSa: rs-m = 1.3: 1.3: 1.0. Base of hind wing with large glabrous area distal to vein 1CU. <bold><italic>Legs</italic>.</bold> Lengths of fore femur: fore tibia: fore tarsus = 1.0: 1.0: 1.1. Lengths of hind femur: hind tibia: hind tarsus = 1.0: 1.1: 1.1. Claws with small acutely pointed basal lobe. <bold><italic>Metasoma</italic>.</bold> T1 coriaceous, 1.8 × wider than long, with pair of posteriorly uniting dorsal carina. T2 0.8 × as long as T3. TT1–5 with coarse reticulate sculpture. Second metasomal suture and basal grooves of TT4 and 5 deep, strigose. T5 with postero-lateral margin slightly concave, not denticulate; medial protuberance acutely rounded posteriorly; postero-lateral emarginations concave. <bold><italic>Coloration</italic>.</bold> Body mostly reddish brown except scape, pedicel, eye, ocellar area, occiput medially, mesoscutum antero-laterally, propleuron, mesopleuron with posterior black patch, T1 medially, ovipositor sheath black, face, clypeus, maxillary and labial palps, frons, vertex and occiput laterally, pronotum dorsally, legs yellow, pronotum laterally, middle lobe of mesoscutum posteriorly, mesopleuron anteriorly, metasoma laterally ivory white.</p><fig id="F12" position="float" orientation="portrait"><object-id xmlns:xlink="http://www.w3.org/1999/xlink" content-type="doi" xlink:type="simple">10.3897/zookeys.1205.125014.figure12</object-id><object-id xmlns:xlink="http://www.w3.org/1999/xlink" content-type="arpha" xlink:type="simple">046AE9EF-609C-5E22-BC75-400271807272</object-id><label>Figure 12.</label><caption><p><italic><tp:taxon-name><tp:taxon-name-part taxon-name-part-type="genus" reg="Trigastrotheca">Trigastrotheca</tp:taxon-name-part><tp:taxon-name-part taxon-name-part-type="species" reg="formosa">formosa</tp:taxon-name-part></tp:taxon-name></italic> sp. nov. ♀ holotype <bold>A</bold> habitus, lateral view <bold>B</bold> head, anterior view <bold>C</bold> head, dorsal view <bold>D</bold> head and mesosoma, lateral view <bold>E</bold> mesosoma, dorsal view <bold>F</bold> metasoma, lateral view.</p></caption><graphic xmlns:xlink="http://www.w3.org/1999/xlink" xlink:href="zookeys-1205-115_article-125014__-g012.jpg" position="float" orientation="portrait" xlink:type="simple" id="oo_1076742.jpg"><uri content-type="original_file" xlink:type="simple">https://binary.pensoft.net/fig/1076742</uri></graphic></fig><fig id="F13" position="float" orientation="portrait"><object-id xmlns:xlink="http://www.w3.org/1999/xlink" content-type="doi" xlink:type="simple">10.3897/zookeys.1205.125014.figure13</object-id><object-id xmlns:xlink="http://www.w3.org/1999/xlink" content-type="arpha" xlink:type="simple">FB62F6C1-0063-57F2-BC4D-ACCB9A6D8AFC</object-id><label>Figure 13.</label><caption><p><italic><tp:taxon-name><tp:taxon-name-part taxon-name-part-type="genus" reg="Trigastrotheca">Trigastrotheca</tp:taxon-name-part><tp:taxon-name-part taxon-name-part-type="species" reg="formosa">formosa</tp:taxon-name-part></tp:taxon-name></italic> sp. nov. ♀ holotype <bold>A</bold> TT3–5, dorsal view <bold>B</bold> wings.</p></caption><graphic xmlns:xlink="http://www.w3.org/1999/xlink" xlink:href="zookeys-1205-115_article-125014__-g013.jpg" position="float" orientation="portrait" xlink:type="simple" id="oo_1076743.jpg"><uri content-type="original_file" xlink:type="simple">https://binary.pensoft.net/fig/1076743</uri></graphic></fig><p><bold>Male.</bold> Unknown.</p></tp:treatment-sec><tp:treatment-sec sec-type="distribution" id="SECID0E2FBI"><title>Distribution.</title><p>Afrotropical (Madagascar).</p></tp:treatment-sec><tp:treatment-sec sec-type="host" id="SECID0EAGBI"><title>Host.</title><p>Unknown.</p></tp:treatment-sec><tp:treatment-sec sec-type="etymology" id="SECID0EFGBI"><title>Etymology.</title><p>Latin, <italic>formosa</italic>, meaning beautiful.</p></tp:treatment-sec><tp:treatment-sec sec-type="notes" id="SECID0EVGBI"><title>Notes.</title><p>Excluded from the type series is a female with same data as the holotype but with the head entirely black but otherwise extremely similar. This seems to be a particularly unusual color variant for intraspecific variability, but it seems most probable, in the absence of additional data, that this is conspecific.</p></tp:treatment-sec></tp:taxon-treatment>
