# Supplementary material for: ﻿Revision of Trigastrotheca Cameron (Hymenoptera, Braconidae, Braconinae) with descriptions of 13 new species
Source: Zookeys. 2024 Jun 21;1205:115–67. doi: 10.3897/zookeys.1205.125014 (PMC11214016; doi:10.3897/zookeys.1205.125014)
Supplement: XML Treatment for Trigastrotheca freidbergi [file zookeys.1205.125014-treatment7.xml]

<!DOCTYPE tp:taxon-treatment
  PUBLIC "-//TaxonX//DTD Taxonomic Treatment Publishing DTD v0 20100105//EN" "tax-treatment-NSO.dtd">
<tp:taxon-treatment xmlns:tp="http://www.plazi.org/taxpub"><tp:treatment-meta><kwd-group><label>Taxon classification</label><kwd>
                <named-content content-type="kingdom">Animalia</named-content>
              </kwd><kwd>
                <named-content content-type="order">Hymenoptera</named-content>
              </kwd><kwd>
                <named-content content-type="family">Braconidae</named-content>
              </kwd></kwd-group><mixed-citation publication-type="journal"><person-group><name><surname>Quicke</surname><given-names>Donald L. J.</given-names></name><name><surname>Van Noort</surname><given-names>Simon</given-names></name><name><surname>Ranjith</surname><given-names>Avunjikkattu Parambil</given-names></name><name><surname>Friedman</surname><given-names>Ariel L. L.</given-names></name><name><surname>Mejlon</surname><given-names>Hans</given-names></name><name><surname>Butcher</surname><given-names>Buntika A.</given-names></name></person-group><article-title>﻿Revision of <italic><tp:taxon-name><tp:taxon-name-part taxon-name-part-type="genus" reg="Trigastrotheca">Trigastrotheca</tp:taxon-name-part></tp:taxon-name></italic> Cameron (<tp:taxon-name><tp:taxon-name-part taxon-name-part-type="order">Hymenoptera</tp:taxon-name-part></tp:taxon-name>, <tp:taxon-name><tp:taxon-name-part taxon-name-part-type="family">Braconidae</tp:taxon-name-part></tp:taxon-name>, <tp:taxon-name><tp:taxon-name-part taxon-name-part-type="subfamily">Braconinae</tp:taxon-name-part></tp:taxon-name>) with descriptions of 13 new species</article-title><source>Zookeys</source><day>21</day><month>06</month><year>2024</year><volume>1205</volume><fpage>115</fpage><lpage>167</lpage><pub-id pub-id-type="doi">10.3897/zookeys.1205.125014</pub-id></mixed-citation></tp:treatment-meta><tp:nomenclature><label>﻿</label><tp:taxon-name>
              <object-id xmlns:xlink="http://www.w3.org/1999/xlink" content-type="arpha" xlink:type="simple">D6785DD8-D815-5261-99D4-6C38FBA29EBA</object-id>
              <tp:taxon-name-part taxon-name-part-type="genus" reg="Trigastrotheca">Trigastrotheca</tp:taxon-name-part>
              <tp:taxon-name-part taxon-name-part-type="species" reg="freidbergi">freidbergi</tp:taxon-name-part>
              <object-id xmlns:xlink="http://www.w3.org/1999/xlink" content-type="zoobank" xlink:type="simple">https://zoobank.org/BD2AD2C4-25E9-4C21-B355-F45AACA98F54</object-id>
            </tp:taxon-name><tp:taxon-authority>Quicke &amp; Friedman</tp:taxon-authority><tp:taxon-status xmlns:xlink="http://www.w3.org/1999/xlink" xlink:type="simple">sp. nov.</tp:taxon-status><xref ref-type="fig" rid="F14">Figs 14</xref><xref ref-type="fig" rid="F15">, 15</xref><xref ref-type="fig" rid="F16">, 16</xref></tp:nomenclature><tp:treatment-sec sec-type="type material" id="SECID0EQIBI"><title>Type material.</title><p><bold><italic>Holotype</italic></bold> ♀, India: Rajasthan, Nagda Temple, 25 km N Udaipur Lake, 22.xi.2002, A. Freidberg (<named-content xmlns:xlink="http://www.w3.org/1999/xlink" content-type="dwc:institutional_code" xlink:title="Insect Museum, Chulalongkorn University Museum of Natural History, Bangkok, Thailand" xlink:href="http://grbio.org/institution/chulalongkorn-university-museum-natural-history" xlink:type="simple">CUMZ</named-content>). <bold><italic>Paratype</italic>.</bold> 4 ♀, same data as holotype (2 in <named-content xmlns:xlink="http://www.w3.org/1999/xlink" content-type="dwc:institutional_code" xlink:title="The Steinhardt Museum of Natural History, Tel Aviv University, Tel Aviv, Israel" xlink:href="http://grbio.org/institution/tel-aviv-university" xlink:type="simple">SMNHTAU</named-content>, 2 in <abbrev xmlns:xlink="http://www.w3.org/1999/xlink" content-type="institution" xlink:title="Museum für Naturkunde, Humboldt Universität, Berlin, Germany" id="ABBRID0EJJBI" xlink:type="simple">MNB</abbrev>).</p></tp:treatment-sec><tp:treatment-sec sec-type="diagnosis" id="SECID0EOJBI"><title>Diagnosis.</title><p>Uniformly brownish yellow but with stemmaticum and fore wing vein C+SC+R and pterostigma pale brown-yellow, second submarginal cell short with vein 3RSa shorter that 2RS (Fig. <xref ref-type="fig" rid="F16">16B</xref>). Similar to <italic><tp:taxon-name><tp:taxon-name-part taxon-name-part-type="genus" reg="Trigastrotheca">Trigastrotheca</tp:taxon-name-part><tp:taxon-name-part taxon-name-part-type="species" reg="carinata">carinata</tp:taxon-name-part></tp:taxon-name></italic> Ranjith, sp. nov. but stemmaticum black and T5 relatively far shorter (Fig. <xref ref-type="fig" rid="F16">16A</xref> cf. Fig. <xref ref-type="fig" rid="F6">6C</xref>).</p></tp:treatment-sec><tp:treatment-sec sec-type="description" id="SECID0ELKBI"><title>Description.</title><p>Holotype female. Length of body 5.5 mm, fore wing 3.9 mm. <bold><italic>Head</italic>.</bold> Antenna with 38 flagellomeres. Terminal flagellomere acuminate. First flagellomere 1.2 × longer than 2<sup>nd</sup> and 3<sup>rd</sup>, the latter 1.5 × longer than wide. Width of head: width of face: height of eye = 2.5: 1.3: 1.0. Face with fine transverse striations laterally; with weak mid-longitudinal ridge. Inter-tentorial distance 1.8 × longer than tentorio-ocular distance. Malar suture impressed. Malar space 1.2 × as long as basal width of mandible. Antennal sockets strongly produced. Frons strongly impressed with a complete mid-longitudinal carina. Shortest distance between posterior ocelli: transverse diameter of posterior ocellus: shortest distance between posterior ocellus and eye = 1.0: 1.0: 2.0. <bold><italic>Mesosoma</italic></bold> 1.4 × longer than high. Mesoscutum rugose; notauli not impressed except very short anterior part with few weak crenulations. Scutellar sulcus shallow, narrow, finely crenulate. Scutellum sparsely punctate without small pit medially behind sulcus. Median area of metanotum with complete mid-longitudinal carina. Propodeum largely smooth and shiny, faintly rugose antero-laterally; mid-longitudinal carina complete, not lamelliform, bordered narrowly by fine crenulations; posteriorly propodeum with short longitudinal carinae. <bold><italic>Wings</italic>.</bold> Fore wing. Lengths of fore wing veins r-rs: 3RSa: 3RSb = 1.0: 1.2: 4.5. Lengths of vein 2RS: 3RSa: rs-m = 1.1: 1.0: 1.1. Base of hind wing glabrous. <bold><italic>Legs</italic>.</bold> Lengths of fore femur: fore tibia: fore tarsus = 1.0: 1.1: 1.1. Lengths of hind femur: hind tibia: hind tarsus = 1.0: 1.2: 1.1. Claws with small acutely pointed basal lobe. <bold><italic>Metasoma</italic>.</bold> T1 1.7 × wider than long. T2 0.9 × as long as T3. T1 coriaceous. TT1–5 with coarse reticulate sculpture Second metasomal suture and basal grooves of TT4 and 5 deep, strigose. T5 with postero-lateral margin of convex, unevenly denticulate; medial protuberance acutely rounded. <bold><italic>Coloration</italic>.</bold> Body mostly yellow except antenna, eye, stemmaticum, tarsi, ovipositor sheath black.</p><fig id="F14" position="float" orientation="portrait"><object-id xmlns:xlink="http://www.w3.org/1999/xlink" content-type="doi" xlink:type="simple">10.3897/zookeys.1205.125014.figure14</object-id><object-id xmlns:xlink="http://www.w3.org/1999/xlink" content-type="arpha" xlink:type="simple">BB9A6E7B-12E8-572E-9477-804C95316A50</object-id><label>Figure 14.</label><caption><p><italic><tp:taxon-name><tp:taxon-name-part taxon-name-part-type="genus" reg="Trigastrotheca">Trigastrotheca</tp:taxon-name-part><tp:taxon-name-part taxon-name-part-type="species" reg="freidbergi">freidbergi</tp:taxon-name-part></tp:taxon-name></italic> sp. nov. ♀ holotype <bold>A</bold> habitus, lateral view <bold>B</bold> head, anterior view <bold>C</bold> head, dorsal view.</p></caption><graphic xmlns:xlink="http://www.w3.org/1999/xlink" xlink:href="zookeys-1205-115_article-125014__-g014.jpg" position="float" orientation="portrait" xlink:type="simple" id="oo_1076744.jpg"><uri content-type="original_file" xlink:type="simple">https://binary.pensoft.net/fig/1076744</uri></graphic></fig><fig id="F15" position="float" orientation="portrait"><object-id xmlns:xlink="http://www.w3.org/1999/xlink" content-type="doi" xlink:type="simple">10.3897/zookeys.1205.125014.figure15</object-id><object-id xmlns:xlink="http://www.w3.org/1999/xlink" content-type="arpha" xlink:type="simple">ABFBB1D6-BB96-5064-BDE4-06551A6ED3DD</object-id><label>Figure 15.</label><caption><p><italic><tp:taxon-name><tp:taxon-name-part taxon-name-part-type="genus" reg="Trigastrotheca">Trigastrotheca</tp:taxon-name-part><tp:taxon-name-part taxon-name-part-type="species" reg="freidbergi">freidbergi</tp:taxon-name-part></tp:taxon-name></italic> sp. nov. ♀ holotype <bold>A</bold> head and mesosoma, lateral view <bold>B</bold> mesosoma, dorsal view <bold>C</bold> metanotum and propodeum, dorsal view <bold>D</bold> metasoma, lateral view <bold>E</bold> metasoma, dorsal view <bold>F</bold> T5, lateral view.</p></caption><graphic xmlns:xlink="http://www.w3.org/1999/xlink" xlink:href="zookeys-1205-115_article-125014__-g015.jpg" position="float" orientation="portrait" xlink:type="simple" id="oo_1076745.jpg"><uri content-type="original_file" xlink:type="simple">https://binary.pensoft.net/fig/1076745</uri></graphic></fig><fig id="F16" position="float" orientation="portrait"><object-id xmlns:xlink="http://www.w3.org/1999/xlink" content-type="doi" xlink:type="simple">10.3897/zookeys.1205.125014.figure16</object-id><object-id xmlns:xlink="http://www.w3.org/1999/xlink" content-type="arpha" xlink:type="simple">3F588F3A-8C75-5130-8BD7-1CF2EC3F983B</object-id><label>Figure 16.</label><caption><p><italic><tp:taxon-name><tp:taxon-name-part taxon-name-part-type="genus" reg="Trigastrotheca">Trigastrotheca</tp:taxon-name-part><tp:taxon-name-part taxon-name-part-type="species" reg="freidbergi">freidbergi</tp:taxon-name-part></tp:taxon-name></italic> sp. nov. ♀ holotype <bold>A</bold> T5, dorsal view <bold>B</bold> wings.</p></caption><graphic xmlns:xlink="http://www.w3.org/1999/xlink" xlink:href="zookeys-1205-115_article-125014__-g016.jpg" position="float" orientation="portrait" xlink:type="simple" id="oo_1076746.jpg"><uri content-type="original_file" xlink:type="simple">https://binary.pensoft.net/fig/1076746</uri></graphic></fig><p><bold>Male.</bold> Unknown.</p></tp:treatment-sec><tp:treatment-sec sec-type="distribution" id="SECID0EOOBI"><title>Distribution.</title><p>Oriental (India).</p></tp:treatment-sec><tp:treatment-sec sec-type="host" id="SECID0ETOBI"><title>Host.</title><p>Unknown.</p></tp:treatment-sec><tp:treatment-sec sec-type="etymology" id="SECID0EYOBI"><title>Etymology.</title><p>Named after the late Dr Amnon Freidberg of Tel Aviv University, collector and prolific dipterist.</p></tp:treatment-sec><tp:treatment-sec><!--Section generated to contain objects referenced in tp:taxon-treatment.--><fig id="F6" position="float" orientation="portrait"><object-id xmlns:xlink="http://www.w3.org/1999/xlink" content-type="doi" xlink:type="simple">10.3897/zookeys.1205.125014.figure6</object-id><object-id xmlns:xlink="http://www.w3.org/1999/xlink" content-type="arpha" xlink:type="simple">61210D02-025A-5E73-BC16-1C0908C003FB</object-id><label>Figure 6.</label><caption><p><italic><tp:taxon-name><tp:taxon-name-part taxon-name-part-type="genus" reg="Trigastrotheca">Trigastrotheca</tp:taxon-name-part><tp:taxon-name-part taxon-name-part-type="species" reg="carinata">carinata</tp:taxon-name-part></tp:taxon-name></italic> Ranjith, sp. nov. ♀ holotype <bold>A</bold> metasoma, lateral view <bold>B</bold> mesosoma, dorsal view <bold>C</bold> T5, dorsal view <bold>D</bold> wings.</p></caption><graphic xmlns:xlink="http://www.w3.org/1999/xlink" xlink:href="zookeys-1205-115_article-125014__-g006.jpg" position="float" orientation="portrait" xlink:type="simple" id="oo_1076736.jpg"><uri content-type="original_file" xlink:type="simple">https://binary.pensoft.net/fig/1076736</uri></graphic></fig></tp:treatment-sec></tp:taxon-treatment>
