# Supplementary material for: ﻿Revision of Trigastrotheca Cameron (Hymenoptera, Braconidae, Braconinae) with descriptions of 13 new species
Source: Zookeys. 2024 Jun 21;1205:115–67. doi: 10.3897/zookeys.1205.125014 (PMC11214016; doi:10.3897/zookeys.1205.125014)
Supplement: XML Treatment for Trigastrotheca griffini [file zookeys.1205.125014-treatment8.xml]

<!DOCTYPE tp:taxon-treatment
  PUBLIC "-//TaxonX//DTD Taxonomic Treatment Publishing DTD v0 20100105//EN" "tax-treatment-NSO.dtd">
<tp:taxon-treatment xmlns:tp="http://www.plazi.org/taxpub"><tp:treatment-meta><kwd-group><label>Taxon classification</label><kwd>
                <named-content content-type="kingdom">Animalia</named-content>
              </kwd><kwd>
                <named-content content-type="order">Hymenoptera</named-content>
              </kwd><kwd>
                <named-content content-type="family">Braconidae</named-content>
              </kwd></kwd-group><mixed-citation publication-type="journal"><person-group><name><surname>Quicke</surname><given-names>Donald L. J.</given-names></name><name><surname>Van Noort</surname><given-names>Simon</given-names></name><name><surname>Ranjith</surname><given-names>Avunjikkattu Parambil</given-names></name><name><surname>Friedman</surname><given-names>Ariel L. L.</given-names></name><name><surname>Mejlon</surname><given-names>Hans</given-names></name><name><surname>Butcher</surname><given-names>Buntika A.</given-names></name></person-group><article-title>﻿Revision of <italic><tp:taxon-name><tp:taxon-name-part taxon-name-part-type="genus" reg="Trigastrotheca">Trigastrotheca</tp:taxon-name-part></tp:taxon-name></italic> Cameron (<tp:taxon-name><tp:taxon-name-part taxon-name-part-type="order">Hymenoptera</tp:taxon-name-part></tp:taxon-name>, <tp:taxon-name><tp:taxon-name-part taxon-name-part-type="family">Braconidae</tp:taxon-name-part></tp:taxon-name>, <tp:taxon-name><tp:taxon-name-part taxon-name-part-type="subfamily">Braconinae</tp:taxon-name-part></tp:taxon-name>) with descriptions of 13 new species</article-title><source>Zookeys</source><day>21</day><month>06</month><year>2024</year><volume>1205</volume><fpage>115</fpage><lpage>167</lpage><pub-id pub-id-type="doi">10.3897/zookeys.1205.125014</pub-id></mixed-citation></tp:treatment-meta><tp:nomenclature><label>﻿</label><tp:taxon-name>
              <object-id xmlns:xlink="http://www.w3.org/1999/xlink" content-type="arpha" xlink:type="simple">8249E031-8C7B-5D9C-8CE1-A587F94743DC</object-id>
              <tp:taxon-name-part taxon-name-part-type="genus" reg="Trigastrotheca">Trigastrotheca</tp:taxon-name-part>
              <tp:taxon-name-part taxon-name-part-type="species" reg="griffini">griffini</tp:taxon-name-part>
              <object-id xmlns:xlink="http://www.w3.org/1999/xlink" content-type="zoobank" xlink:type="simple">https://zoobank.org/2011896B-33F1-4DAC-80FE-7EF3663901D9</object-id>
            </tp:taxon-name><tp:taxon-authority>Quicke</tp:taxon-authority><tp:taxon-status xmlns:xlink="http://www.w3.org/1999/xlink" xlink:type="simple">sp. nov.</tp:taxon-status><xref ref-type="fig" rid="F17">Figs 17</xref><xref ref-type="fig" rid="F18">, 18</xref></tp:nomenclature><tp:treatment-sec sec-type="type material" id="SECID0EPQBI"><title>Type material.</title><p><bold><italic>Holotype</italic></bold> ♂, Australia, New South Wales, Hat Head, 22.ii.2019, <named-content xmlns:xlink="http://www.w3.org/1999/xlink" content-type="dwc:verbatimCoordinates" xlink:type="simple"><named-content content-type="geo-json" specific-use="{&#34;type&#34;:&#34;Point&#34;,&#34;coordinates&#34;:[153.052000,-31.062600]}" id="NCID0E4QBI" xlink:type="simple">31.0626°S, 153.052°E</named-content></named-content>, 36.58 m, coll. P.D.N. Hebert, U.V. light sheet, DNA voucher P.I.D. NSWHP2575-19 (<abbrev xmlns:xlink="http://www.w3.org/1999/xlink" content-type="institution" xlink:title="Canadian National Collection of Insects, Ottawa" id="ABBRID0ECRBI" xlink:type="simple">CNCO</abbrev>).</p></tp:treatment-sec><tp:treatment-sec sec-type="diagnosis" id="SECID0EHRBI"><title>Diagnosis.</title><p>Tricolourous, largely orange-red with cream and piceous/black markings. Black mark on stemmaticum extending to form a point on vertex. Mesoscutum, orange-red except for posterior 1/2 of middle lobe which is cream, and bordered postero-laterally by piceous markings.</p></tp:treatment-sec><tp:treatment-sec sec-type="description" id="SECID0EMRBI"><title>Description.</title><p>Length of body 5.5 mm, fore wing 4.1 mm. <bold><italic>Head</italic>.</bold> Antenna with 44 flagellomeres. Terminal flagellomere acuminate. First flagellomere 1.0 × longer than 2<sup>nd</sup> and 3<sup>rd</sup>, the latter 1.3 × longer than wide. Width of head: width of face: height of eye = 2.3: 1.1: 1.0. Face granulate with interrupted weak mid-longitudinal ridge. Inter-tentorial distance 1.4 × longer than tentorio-ocular distance. Malar suture impressed. Malar space 1.6 × as long as basal width of mandible. Antennal sockets strongly produced. Frons strongly impressed medially and behind antennal sockets with mid-longitudinal carina. Frons, vertex, and occiput granulate. Shortest distance between posterior ocelli: transverse diameter of posterior ocellus: shortest distance between posterior ocellus and eye = 1.0: 1.2: 2.2. <bold><italic>Mesosoma</italic></bold> 1.5 × longer than high. Mesoscutum smooth, granulate medio-posteriorly, sparsely punctate; notauli impressed anterior 1/2, crenulated, shallow posteriorly. Scutellar sulcus shallow, narrow, finely crenulate. Scutellum smooth, sparsely setose without small pit medially behind sulcus. Median area of metanotum with complete mid-longitudinal carina. Propodeum largely smooth and shiny, coarsely rugose posteriorly, distinctly transversely striate near mid-longitudinal carina; mid-longitudinal carina complete, lamelliform, bordered narrowly by fine crenulations; posteriorly propodeum with short longitudinal carinae associated with longitudinal wrinkles. <bold><italic>Wings</italic>.</bold> Fore wing. Lengths of fore wing veins r-rs: 3RSa: 3RSb = 1.0: 1.6: 4.7. Lengths of vein 2RS: 3RSa: rs-m = 1.3: 1.3: 1.0. Base of hind wing with large glabrous area distal to vein 1CU. <bold><italic>Legs</italic>.</bold> Lengths of fore femur: fore tibia: fore tarsus = 1.0: 1.1: 1.1. Lengths of hind femur: hind tibia: hind tarsus = 1.0: 1.1: 1.3. Claws with small acutely pointed basal lobe. <bold><italic>Metasoma</italic>.</bold> T1 coriaceous, 1.8 × wider than long, with pair of posteriorly uniting dorsal carina. T2 1.1 × as long as T3. TT1–5 with coarse reticulate sculpture. Second metasomal suture and basal grooves of TT4 and 5 deep, strigose. T5 with postero-lateral margin convex, without emarginations. <bold><italic>Coloration</italic>.</bold> Body mostly black except face laterally, malar space, mandible except apically, frons, and vertex laterally, T1 except medially, T2 except medially, TT3–5 antero-laterally ivory white, maxillary and labial palps, pronotum, mesoscutum, scutellum, mesopleuron, metanotum except anteriorly yellow.</p><fig id="F17" position="float" orientation="portrait"><object-id xmlns:xlink="http://www.w3.org/1999/xlink" content-type="doi" xlink:type="simple">10.3897/zookeys.1205.125014.figure17</object-id><object-id xmlns:xlink="http://www.w3.org/1999/xlink" content-type="arpha" xlink:type="simple">B8ADD106-E7EB-5FA4-8BB2-1DDB124E5EB9</object-id><label>Figure 17.</label><caption><p><italic><tp:taxon-name><tp:taxon-name-part taxon-name-part-type="genus" reg="Trigastrotheca">Trigastrotheca</tp:taxon-name-part><tp:taxon-name-part taxon-name-part-type="species" reg="griffini">griffini</tp:taxon-name-part></tp:taxon-name></italic> sp. nov. ♂ holotype <bold>A</bold> habitus, lateral view <bold>B</bold> head, anterior view <bold>C</bold> head, dorsal view <bold>D</bold> head and mesosoma, lateral view <bold>E</bold> mesosoma, dorsal view <bold>F</bold> metanotum and propodeum, dorsal view.</p></caption><graphic xmlns:xlink="http://www.w3.org/1999/xlink" xlink:href="zookeys-1205-115_article-125014__-g017.jpg" position="float" orientation="portrait" xlink:type="simple" id="oo_1076747.jpg"><uri content-type="original_file" xlink:type="simple">https://binary.pensoft.net/fig/1076747</uri></graphic></fig><fig id="F18" position="float" orientation="portrait"><object-id xmlns:xlink="http://www.w3.org/1999/xlink" content-type="doi" xlink:type="simple">10.3897/zookeys.1205.125014.figure18</object-id><object-id xmlns:xlink="http://www.w3.org/1999/xlink" content-type="arpha" xlink:type="simple">358FC73B-F82C-522C-8D70-F1415BC4ED22</object-id><label>Figure 18.</label><caption><p><italic><tp:taxon-name><tp:taxon-name-part taxon-name-part-type="genus" reg="Trigastrotheca">Trigastrotheca</tp:taxon-name-part><tp:taxon-name-part taxon-name-part-type="species" reg="griffini">griffini</tp:taxon-name-part></tp:taxon-name></italic> sp. nov. ♂ holotype <bold>A</bold> metasoma, lateral view <bold>B</bold> metasoma, dorsal view <bold>C</bold> TT4 and 5, dorsal view <bold>D</bold> fore wing.</p></caption><graphic xmlns:xlink="http://www.w3.org/1999/xlink" xlink:href="zookeys-1205-115_article-125014__-g018.jpg" position="float" orientation="portrait" xlink:type="simple" id="oo_1076748.jpg"><uri content-type="original_file" xlink:type="simple">https://binary.pensoft.net/fig/1076748</uri></graphic></fig><p><bold>Female.</bold> Unknown.</p></tp:treatment-sec><tp:treatment-sec sec-type="distribution" id="SECID0EVUBI"><title>Distribution.</title><p>Australian (Australia).</p></tp:treatment-sec><tp:treatment-sec sec-type="host" id="SECID0E1UBI"><title>Host.</title><p>Unknown.</p></tp:treatment-sec><tp:treatment-sec sec-type="etymology" id="SECID0E6UBI"><title>Etymology.</title><p>Named after Griffin Hebert who provided much assistance in the deployment of Australian Malaise traps during the fieldwork that resulted in collection of the holotype.</p></tp:treatment-sec></tp:taxon-treatment>
