# Supplementary material for: ﻿Revision of Trigastrotheca Cameron (Hymenoptera, Braconidae, Braconinae) with descriptions of 13 new species
Source: Zookeys. 2024 Jun 21;1205:115–67. doi: 10.3897/zookeys.1205.125014 (PMC11214016; doi:10.3897/zookeys.1205.125014)
Supplement: XML Treatment for Trigastrotheca khaoyaiensis [file zookeys.1205.125014-treatment9.xml]

<!DOCTYPE tp:taxon-treatment
  PUBLIC "-//TaxonX//DTD Taxonomic Treatment Publishing DTD v0 20100105//EN" "tax-treatment-NSO.dtd">
<tp:taxon-treatment xmlns:tp="http://www.plazi.org/taxpub"><tp:treatment-meta><kwd-group><label>Taxon classification</label><kwd>
                <named-content content-type="kingdom">Animalia</named-content>
              </kwd><kwd>
                <named-content content-type="order">Hymenoptera</named-content>
              </kwd><kwd>
                <named-content content-type="family">Braconidae</named-content>
              </kwd></kwd-group><mixed-citation publication-type="journal"><person-group><name><surname>Quicke</surname><given-names>Donald L. J.</given-names></name><name><surname>Van Noort</surname><given-names>Simon</given-names></name><name><surname>Ranjith</surname><given-names>Avunjikkattu Parambil</given-names></name><name><surname>Friedman</surname><given-names>Ariel L. L.</given-names></name><name><surname>Mejlon</surname><given-names>Hans</given-names></name><name><surname>Butcher</surname><given-names>Buntika A.</given-names></name></person-group><article-title>﻿Revision of <italic><tp:taxon-name><tp:taxon-name-part taxon-name-part-type="genus" reg="Trigastrotheca">Trigastrotheca</tp:taxon-name-part></tp:taxon-name></italic> Cameron (<tp:taxon-name><tp:taxon-name-part taxon-name-part-type="order">Hymenoptera</tp:taxon-name-part></tp:taxon-name>, <tp:taxon-name><tp:taxon-name-part taxon-name-part-type="family">Braconidae</tp:taxon-name-part></tp:taxon-name>, <tp:taxon-name><tp:taxon-name-part taxon-name-part-type="subfamily">Braconinae</tp:taxon-name-part></tp:taxon-name>) with descriptions of 13 new species</article-title><source>Zookeys</source><day>21</day><month>06</month><year>2024</year><volume>1205</volume><fpage>115</fpage><lpage>167</lpage><pub-id pub-id-type="doi">10.3897/zookeys.1205.125014</pub-id></mixed-citation></tp:treatment-meta><tp:nomenclature><label>﻿</label><tp:taxon-name>
              <object-id xmlns:xlink="http://www.w3.org/1999/xlink" content-type="arpha" xlink:type="simple">E1110DC1-5151-5A24-8D24-D4601E26717F</object-id>
              <tp:taxon-name-part taxon-name-part-type="genus" reg="Trigastrotheca">Trigastrotheca</tp:taxon-name-part>
              <tp:taxon-name-part taxon-name-part-type="species" reg="khaoyaiensis">khaoyaiensis</tp:taxon-name-part>
              <object-id xmlns:xlink="http://www.w3.org/1999/xlink" content-type="zoobank" xlink:type="simple">https://zoobank.org/D3EE1FC5-DA9C-49B9-B3F8-EAC8D29B0598</object-id>
            </tp:taxon-name><tp:taxon-authority>Quicke &amp; Butcher</tp:taxon-authority><tp:taxon-status xmlns:xlink="http://www.w3.org/1999/xlink" xlink:type="simple">sp. nov.</tp:taxon-status><xref ref-type="fig" rid="F19">Figs 19</xref><xref ref-type="fig" rid="F20">, 20</xref></tp:nomenclature><tp:treatment-sec sec-type="type material" id="SECID0EWWBI"><title>Type material.</title><p><bold><italic>Holotype</italic></bold> ♀, Thailand, Nakhon Ratchasima, Khao Yai National Park, 17.vi.2022, <named-content xmlns:xlink="http://www.w3.org/1999/xlink" content-type="dwc:verbatimCoordinates" xlink:type="simple"><named-content content-type="geo-json" specific-use="{&#34;type&#34;:&#34;Point&#34;,&#34;coordinates&#34;:[101.369217,14.433600]}" id="NCID0EEXBI" xlink:type="simple">14°26.016'N, 101°22.153'E</named-content></named-content>, Malaise trap 3, coll. B. Butcher (<named-content xmlns:xlink="http://www.w3.org/1999/xlink" content-type="dwc:institutional_code" xlink:title="Insect Museum, Chulalongkorn University Museum of Natural History, Bangkok, Thailand" xlink:href="http://grbio.org/institution/chulalongkorn-university-museum-natural-history" xlink:type="simple">CUMZ</named-content>). <bold><italic>Paratype</italic>.</bold> 1 ♀, same data as holotype except 27.iv.2022 (<named-content xmlns:xlink="http://www.w3.org/1999/xlink" content-type="dwc:institutional_code" xlink:title="Insect Museum, Chulalongkorn University Museum of Natural History, Bangkok, Thailand" xlink:href="http://grbio.org/institution/chulalongkorn-university-museum-natural-history" xlink:type="simple">CUMZ</named-content>).</p></tp:treatment-sec><tp:treatment-sec sec-type="diagnosis" id="SECID0EXXBI"><title>Diagnosis.</title><p>Tricolourous black, yellow, and white, with the face entirely yellow except for dark spot on outer margin of antennal socket. Similar to <italic><tp:taxon-name><tp:taxon-name-part taxon-name-part-type="genus" reg="Trigastrotheca">T.</tp:taxon-name-part><tp:taxon-name-part taxon-name-part-type="species" reg="khaoyaiensis">khaoyaiensis</tp:taxon-name-part></tp:taxon-name></italic> sp. nov. but differing in having the median lobe of T5 far more acute (Fig. <xref ref-type="fig" rid="F20">20B</xref> cf. Fig. <xref ref-type="fig" rid="F22">22D</xref>), the black raised median part of the T5 being shorter and wider with the posterior white margin relatively larger.</p><fig id="F19" position="float" orientation="portrait"><object-id xmlns:xlink="http://www.w3.org/1999/xlink" content-type="doi" xlink:type="simple">10.3897/zookeys.1205.125014.figure19</object-id><object-id xmlns:xlink="http://www.w3.org/1999/xlink" content-type="arpha" xlink:type="simple">08ECF965-C3B3-5DA8-B8A9-E3319FDCBDDD</object-id><label>Figure 19.</label><caption><p><italic><tp:taxon-name><tp:taxon-name-part taxon-name-part-type="genus" reg="Trigastrotheca">Trigastrotheca</tp:taxon-name-part><tp:taxon-name-part taxon-name-part-type="species" reg="khaoyaiensis">khaoyaiensis</tp:taxon-name-part></tp:taxon-name></italic> sp. nov. ♀ holotype <bold>A</bold> habitus, lateral view <bold>B</bold> head, anterior view <bold>C</bold> head, dorsal view <bold>D</bold> mesosoma dorsal view <bold>E</bold> head and mesosoma, lateral view.</p></caption><graphic xmlns:xlink="http://www.w3.org/1999/xlink" xlink:href="zookeys-1205-115_article-125014__-g019.jpg" position="float" orientation="portrait" xlink:type="simple" id="oo_1076749.jpg"><uri content-type="original_file" xlink:type="simple">https://binary.pensoft.net/fig/1076749</uri></graphic></fig><fig id="F20" position="float" orientation="portrait"><object-id xmlns:xlink="http://www.w3.org/1999/xlink" content-type="doi" xlink:type="simple">10.3897/zookeys.1205.125014.figure20</object-id><object-id xmlns:xlink="http://www.w3.org/1999/xlink" content-type="arpha" xlink:type="simple">3A2157CE-1282-5988-BED5-E473F221D9CF</object-id><label>Figure 20.</label><caption><p><italic><tp:taxon-name><tp:taxon-name-part taxon-name-part-type="genus" reg="Trigastrotheca">Trigastrotheca</tp:taxon-name-part><tp:taxon-name-part taxon-name-part-type="species" reg="khaoyaiensis">khaoyaiensis</tp:taxon-name-part></tp:taxon-name></italic> sp. nov. ♀ holotype <bold>A</bold> TT3–5, lateral view <bold>B</bold> TT4 and 5, dorsal view <bold>C</bold> fore wing <bold>D</bold> hind wing, basal part.</p></caption><graphic xmlns:xlink="http://www.w3.org/1999/xlink" xlink:href="zookeys-1205-115_article-125014__-g020.jpg" position="float" orientation="portrait" xlink:type="simple" id="oo_1076750.jpg"><uri content-type="original_file" xlink:type="simple">https://binary.pensoft.net/fig/1076750</uri></graphic></fig></tp:treatment-sec><tp:treatment-sec sec-type="description" id="SECID0ES1BI"><title>Description.</title><p>Holotype female. Length of body 6.1 mm, fore wing 4.5 mm. <bold><italic>Head</italic>.</bold> Antenna with 44 flagellomeres. Terminal flagellomere acuminate. First flagellomere 1.1 × longer than 2<sup>nd</sup> and 3<sup>rd</sup>, the latter 1.2 × longer than wide. Width of head: width of face: height of eye = 2.4: 1.3: 1.0. Face transversely striate-rugose; with distinct mid-longitudinal ridge. Inter-tentorial distance 1.6 × longer than tentorio-ocular distance. Malar suture impressed. Malar space 1.5 × as long as basal width of mandible. Antennal sockets strongly produced. Frons faintly rugose, strongly impressed behind antennal sockets, with mid-longitudinal carina. Shortest distance between posterior ocelli: transverse diameter of posterior ocellus: shortest distance between posterior ocellus and eye = 1.0: 1.0: 2.2. <bold><italic>Mesosoma</italic></bold> 1.5 × longer than high. Mesoscutum granulate-rugose; notauli not impressed except very short anterior part with few weak crenulations, very shallow posteriorly. Scutellar sulcus shallow, narrow, finely crenulate. Scutellum granulate without small pit medially behind sulcus. Median area of metanotum with complete mid-longitudinal carina. Propodeum granulate; mid-longitudinal carina complete, lamelliform, bordered narrowly by fine crenulations; posteriorly propodeum with short longitudinal carinae associated with longitudinal wrinkles. <bold><italic>Wings</italic>.</bold> Fore wing. Lengths of fore wing veins r-rs: 3RSa: 3RSb = 1.0: 1.5: 4.5. Lengths of vein 2RS: 3RSa: rs-m = 1.2: 1.5: 1.0. Base of hind wing glabrous. <bold><italic>Legs</italic>.</bold> Lengths of fore femur: fore tibia: fore tarsus = 1.0: 1.1: 1.1. Lengths of hind femur: hind tibia: hind tarsus = 1.0: 1.2: 1.3. Claws with small acutely pointed basal lobe. <bold><italic>Metasoma</italic>.</bold> T1 1.5 × wider than long. T2 0.9 × as long as T3. T1 coriaceous. TT1–5 with coarse reticulate sculpture. Second metasomal suture and basal grooves of TT4 and 5 deep, strigose. T5 with postero-lateral margin of convex, distinctly, evenly denticulate; medial protuberance acutely rounded posteriorly; postero-lateral emarginations defined. <bold><italic>Coloration</italic>.</bold> Body black except face, clypeus, malar space, mandible except apex, maxillary and labial palps, temple, frons and vertex laterally, occiput ventrally, pronotum, propleuron, mesoscutum antero-laterally, submedially and posteriorly, scutellum laterally and posteriorly, mesopleuron anteriorly and posteriorly, metapleuron anteriorly, fore leg, mid coxa ventrally, mid femur except ventrally, mid tibia basally, hind trochanter, hind tibia basally yellow, T1 except medially, T2 except medially and posteriorly, metasoma laterally, T5 posterior 1/2 ivory white.</p><p><bold>Male.</bold> Unknown.</p></tp:treatment-sec><tp:treatment-sec sec-type="distribution" id="SECID0EX2BI"><title>Distribution.</title><p>Oriental (Thailand).</p></tp:treatment-sec><tp:treatment-sec sec-type="host" id="SECID0E32BI"><title>Host.</title><p>Unknown.</p></tp:treatment-sec><tp:treatment-sec sec-type="etymology" id="SECID0EB3BI"><title>Etymology.</title><p>Named after Khao Yai National Park Thailand where the type material was collected.</p></tp:treatment-sec><tp:treatment-sec><!--Section generated to contain objects referenced in tp:taxon-treatment.--><fig id="F22" position="float" orientation="portrait"><object-id xmlns:xlink="http://www.w3.org/1999/xlink" content-type="doi" xlink:type="simple">10.3897/zookeys.1205.125014.figure22</object-id><object-id xmlns:xlink="http://www.w3.org/1999/xlink" content-type="arpha" xlink:type="simple">38C5FB7A-C5A2-5CEA-AC93-B34DF7FD28E2</object-id><label>Figure 22.</label><caption><p><italic><tp:taxon-name><tp:taxon-name-part taxon-name-part-type="genus" reg="Trigastrotheca">Trigastrotheca</tp:taxon-name-part><tp:taxon-name-part taxon-name-part-type="species" reg="naniensis">naniensis</tp:taxon-name-part></tp:taxon-name></italic> sp. nov. ♀ holotype <bold>A</bold> metasoma, lateral view <bold>B</bold> metasoma, dorsal view <bold>C</bold> TT3–5, lateral view <bold>D</bold> TT4 and 5, dorsal view <bold>E</bold> wings.</p></caption><graphic xmlns:xlink="http://www.w3.org/1999/xlink" xlink:href="zookeys-1205-115_article-125014__-g022.jpg" position="float" orientation="portrait" xlink:type="simple" id="oo_1076752.jpg"><uri content-type="original_file" xlink:type="simple">https://binary.pensoft.net/fig/1076752</uri></graphic></fig></tp:treatment-sec></tp:taxon-treatment>
