# Supplementary material for: ﻿Revision of Trigastrotheca Cameron (Hymenoptera, Braconidae, Braconinae) with descriptions of 13 new species
Source: Zookeys. 2024 Jun 21;1205:115–67. doi: 10.3897/zookeys.1205.125014 (PMC11214016; doi:10.3897/zookeys.1205.125014)
Supplement: XML Treatment for Trigastrotheca naniensis [file zookeys.1205.125014-treatment10.xml]

<!DOCTYPE tp:taxon-treatment
  PUBLIC "-//TaxonX//DTD Taxonomic Treatment Publishing DTD v0 20100105//EN" "tax-treatment-NSO.dtd">
<tp:taxon-treatment xmlns:tp="http://www.plazi.org/taxpub"><tp:treatment-meta><kwd-group><label>Taxon classification</label><kwd>
                <named-content content-type="kingdom">Animalia</named-content>
              </kwd><kwd>
                <named-content content-type="order">Hymenoptera</named-content>
              </kwd><kwd>
                <named-content content-type="family">Braconidae</named-content>
              </kwd></kwd-group><mixed-citation publication-type="journal"><person-group><name><surname>Quicke</surname><given-names>Donald L. J.</given-names></name><name><surname>Van Noort</surname><given-names>Simon</given-names></name><name><surname>Ranjith</surname><given-names>Avunjikkattu Parambil</given-names></name><name><surname>Friedman</surname><given-names>Ariel L. L.</given-names></name><name><surname>Mejlon</surname><given-names>Hans</given-names></name><name><surname>Butcher</surname><given-names>Buntika A.</given-names></name></person-group><article-title>﻿Revision of <italic><tp:taxon-name><tp:taxon-name-part taxon-name-part-type="genus" reg="Trigastrotheca">Trigastrotheca</tp:taxon-name-part></tp:taxon-name></italic> Cameron (<tp:taxon-name><tp:taxon-name-part taxon-name-part-type="order">Hymenoptera</tp:taxon-name-part></tp:taxon-name>, <tp:taxon-name><tp:taxon-name-part taxon-name-part-type="family">Braconidae</tp:taxon-name-part></tp:taxon-name>, <tp:taxon-name><tp:taxon-name-part taxon-name-part-type="subfamily">Braconinae</tp:taxon-name-part></tp:taxon-name>) with descriptions of 13 new species</article-title><source>Zookeys</source><day>21</day><month>06</month><year>2024</year><volume>1205</volume><fpage>115</fpage><lpage>167</lpage><pub-id pub-id-type="doi">10.3897/zookeys.1205.125014</pub-id></mixed-citation></tp:treatment-meta><tp:nomenclature><label>﻿</label><tp:taxon-name>
              <object-id xmlns:xlink="http://www.w3.org/1999/xlink" content-type="arpha" xlink:type="simple">EC196CDD-4307-51C4-AF57-F72F8D556086</object-id>
              <tp:taxon-name-part taxon-name-part-type="genus" reg="Trigastrotheca">Trigastrotheca</tp:taxon-name-part>
              <tp:taxon-name-part taxon-name-part-type="species" reg="naniensis">naniensis</tp:taxon-name-part>
              <object-id xmlns:xlink="http://www.w3.org/1999/xlink" content-type="zoobank" xlink:type="simple">https://zoobank.org/12F783D1-0387-4A82-AB52-111D0110B99B</object-id>
            </tp:taxon-name><tp:taxon-authority>Quicke &amp; Butcher</tp:taxon-authority><tp:taxon-status xmlns:xlink="http://www.w3.org/1999/xlink" xlink:type="simple">sp. nov.</tp:taxon-status><xref ref-type="fig" rid="F21">Figs 21</xref><xref ref-type="fig" rid="F22">, 22</xref></tp:nomenclature><tp:treatment-sec sec-type="type material" id="SECID0EY4BI"><title>Type material.</title><p><bold><italic>Holotype</italic></bold> ♀, Thailand, Nan Province, Doi Phu Kha National Park, 16.xii.2022, <named-content xmlns:xlink="http://www.w3.org/1999/xlink" content-type="dwc:verbatimCoordinates" xlink:type="simple"><named-content content-type="geo-json" specific-use="{&#34;type&#34;:&#34;Point&#34;,&#34;coordinates&#34;:[101.073133,19.202617]}" id="NCID0EG5BI" xlink:type="simple">19°12.157'N, 101°04.388'E</named-content></named-content>, 1327 m, Global Malaise Trap project trap 2, coll. Butcher, B.A. (DNA voucher CCDB47579-E11) (<named-content xmlns:xlink="http://www.w3.org/1999/xlink" content-type="dwc:institutional_code" xlink:title="Insect Museum, Chulalongkorn University Museum of Natural History, Bangkok, Thailand" xlink:href="http://grbio.org/institution/chulalongkorn-university-museum-natural-history" xlink:type="simple">CUMZ</named-content>).</p></tp:treatment-sec><tp:treatment-sec sec-type="diagnosis" id="SECID0EQ5BI"><title>Diagnosis.</title><p>Tricolourous, black, yellow, ivory white, with the face entirely yellow except for dark patch on outer side of antennal socket. Similar to <italic><tp:taxon-name><tp:taxon-name-part taxon-name-part-type="genus" reg="Trigastrotheca">T.</tp:taxon-name-part><tp:taxon-name-part taxon-name-part-type="species" reg="khaoyaiensis">khaoyaiensis</tp:taxon-name-part></tp:taxon-name></italic> sp. nov. in having a yellow face without black marks but differs in having T4 completely black all the way to posterior margin.</p></tp:treatment-sec><tp:treatment-sec sec-type="description" id="SECID0EB6BI"><title>Description.</title><p>Holotype female. Length of body 4.5 mm, fore wing 3.9 mm. <bold><italic>Head</italic>.</bold> Antenna with 37 flagellomeres. Terminal flagellomere, short, sub-triangular, acuminate. First flagellomere 1.0 × longer than 2<sup>nd</sup> and 3<sup>rd</sup>, the latter 1.5 × longer than wide. Width of head: width of face: height of eye = 2.3: 1.2: 1.0. Face transversely striate-rugose with weak mid-longitudinal ridge. Inter-tentorial distance 1.5 × longer than tentorio-ocular distance. Malar suture impressed. Malar space 1.3 × as long as basal width of mandible. Antennal sockets strongly produced. Frons strongly impressed behind antennal socket with mid-longitudinal carina. Shortest distance between posterior ocelli: transverse diameter of posterior ocellus: shortest distance between posterior ocellus and eye = 1.2: 1.0: 2.3. <bold><italic>Mesosoma</italic></bold> 1.5 × longer than high. Mesoscutum rugulose; notauli not impressed except very short anterior part with few weak crenulations. Scutellar sulcus shallow, narrow, finely crenulate. Scutellum faintly granulate without small pit medially behind sulcus. Median area of metanotum with complete mid-longitudinal carina. Propodeum rugose; mid-longitudinal carina complete, lamelliform, bordered narrowly by fine crenulations; posteriorly propodeum with short longitudinal carinae associated with longitudinal wrinkles. <bold><italic>Wings</italic>.</bold> Fore wing. Lengths of fore wing veins r-rs: 3RSa: 3RSb = 1.0: 1.4: 5.3. Lengths of vein 2RS: 3RSa: rs-m = 1.2: 1.5: 1.0. Base of hind wing with large glabrous area. <bold><italic>Legs</italic>.</bold> Lengths of fore femur: fore tibia: fore tarsus = 1.0: 1.0: 1.2. Lengths of hind femur: hind tibia: hind tarsus = 1.0: 1.3: 1.2. Claws with small acutely pointed basal lobe. <bold><italic>Metasoma</italic>.</bold> T1 1.3 × wider than long. T2 1.1 × as long as T3. T1 coriaceous. TT1–5 with coarse reticulate sculpture. Second metasomal suture and basal grooves of TT4 and 5 deep, strigose. T5 with postero-lateral margin of convex, evenly denticulate; medial protuberance broadly rounded posteriorly. <bold><italic>Coloration</italic>.</bold> Body black except face, clypeus, malar space, mandible except apex, maxillary and labial palps, temple, frons, and vertex laterally, occiput except medially, pronotum, propleuron, mesoscutum antero-laterally, submedially, and posteriorly, scutellum laterally and posteriorly, mesopleuron anteriorly and posteriorly, fore leg yellow, T1 except medially, T2 except medially and posteriorly, metasoma laterally, T5 posteriorly ivory white.</p><fig id="F21" position="float" orientation="portrait"><object-id xmlns:xlink="http://www.w3.org/1999/xlink" content-type="doi" xlink:type="simple">10.3897/zookeys.1205.125014.figure21</object-id><object-id xmlns:xlink="http://www.w3.org/1999/xlink" content-type="arpha" xlink:type="simple">93466174-4286-5C1C-93E6-F558CA65CEB6</object-id><label>Figure 21.</label><caption><p><italic><tp:taxon-name><tp:taxon-name-part taxon-name-part-type="genus" reg="Trigastrotheca">Trigastrotheca</tp:taxon-name-part><tp:taxon-name-part taxon-name-part-type="species" reg="naniensis">naniensis</tp:taxon-name-part></tp:taxon-name></italic> sp. nov. ♀ holotype <bold>A</bold> habitus, lateral view <bold>B</bold> head, anterior view <bold>C</bold> head, dorsal view <bold>D</bold> head and mesosoma, lateral view <bold>E</bold> mesosoma, dorsal view <bold>F</bold> metanotum and propodeum, dorsal view.</p></caption><graphic xmlns:xlink="http://www.w3.org/1999/xlink" xlink:href="zookeys-1205-115_article-125014__-g021.jpg" position="float" orientation="portrait" xlink:type="simple" id="oo_1076751.jpg"><uri content-type="original_file" xlink:type="simple">https://binary.pensoft.net/fig/1076751</uri></graphic></fig><fig id="F22" position="float" orientation="portrait"><object-id xmlns:xlink="http://www.w3.org/1999/xlink" content-type="doi" xlink:type="simple">10.3897/zookeys.1205.125014.figure22</object-id><object-id xmlns:xlink="http://www.w3.org/1999/xlink" content-type="arpha" xlink:type="simple">38C5FB7A-C5A2-5CEA-AC93-B34DF7FD28E2</object-id><label>Figure 22.</label><caption><p><italic><tp:taxon-name><tp:taxon-name-part taxon-name-part-type="genus" reg="Trigastrotheca">Trigastrotheca</tp:taxon-name-part><tp:taxon-name-part taxon-name-part-type="species" reg="naniensis">naniensis</tp:taxon-name-part></tp:taxon-name></italic> sp. nov. ♀ holotype <bold>A</bold> metasoma, lateral view <bold>B</bold> metasoma, dorsal view <bold>C</bold> TT3–5, lateral view <bold>D</bold> TT4 and 5, dorsal view <bold>E</bold> wings.</p></caption><graphic xmlns:xlink="http://www.w3.org/1999/xlink" xlink:href="zookeys-1205-115_article-125014__-g022.jpg" position="float" orientation="portrait" xlink:type="simple" id="oo_1076752.jpg"><uri content-type="original_file" xlink:type="simple">https://binary.pensoft.net/fig/1076752</uri></graphic></fig><p><bold>Male.</bold> Unknown.</p></tp:treatment-sec><tp:treatment-sec sec-type="distribution" id="SECID0EMCCI"><title>Distribution.</title><p>Oriental (Thailand).</p></tp:treatment-sec><tp:treatment-sec sec-type="host" id="SECID0ERCCI"><title>Host.</title><p>Unknown.</p></tp:treatment-sec><tp:treatment-sec sec-type="etymology" id="SECID0EWCCI"><title>Etymology.</title><p>Named after the province of Nan in north Thailand where the holotype was collected.</p></tp:treatment-sec></tp:taxon-treatment>
