# Supplementary material for: ﻿Revision of Trigastrotheca Cameron (Hymenoptera, Braconidae, Braconinae) with descriptions of 13 new species
Source: Zookeys. 2024 Jun 21;1205:115–67. doi: 10.3897/zookeys.1205.125014 (PMC11214016; doi:10.3897/zookeys.1205.125014)
Supplement: XML Treatment for Trigastrotheca simba [file zookeys.1205.125014-treatment11.xml]

<!DOCTYPE tp:taxon-treatment
  PUBLIC "-//TaxonX//DTD Taxonomic Treatment Publishing DTD v0 20100105//EN" "tax-treatment-NSO.dtd">
<tp:taxon-treatment xmlns:tp="http://www.plazi.org/taxpub"><tp:treatment-meta><kwd-group><label>Taxon classification</label><kwd>
                <named-content content-type="kingdom">Animalia</named-content>
              </kwd><kwd>
                <named-content content-type="order">Hymenoptera</named-content>
              </kwd><kwd>
                <named-content content-type="family">Braconidae</named-content>
              </kwd></kwd-group><mixed-citation publication-type="journal"><person-group><name><surname>Quicke</surname><given-names>Donald L. J.</given-names></name><name><surname>Van Noort</surname><given-names>Simon</given-names></name><name><surname>Ranjith</surname><given-names>Avunjikkattu Parambil</given-names></name><name><surname>Friedman</surname><given-names>Ariel L. L.</given-names></name><name><surname>Mejlon</surname><given-names>Hans</given-names></name><name><surname>Butcher</surname><given-names>Buntika A.</given-names></name></person-group><article-title>﻿Revision of <italic><tp:taxon-name><tp:taxon-name-part taxon-name-part-type="genus" reg="Trigastrotheca">Trigastrotheca</tp:taxon-name-part></tp:taxon-name></italic> Cameron (<tp:taxon-name><tp:taxon-name-part taxon-name-part-type="order">Hymenoptera</tp:taxon-name-part></tp:taxon-name>, <tp:taxon-name><tp:taxon-name-part taxon-name-part-type="family">Braconidae</tp:taxon-name-part></tp:taxon-name>, <tp:taxon-name><tp:taxon-name-part taxon-name-part-type="subfamily">Braconinae</tp:taxon-name-part></tp:taxon-name>) with descriptions of 13 new species</article-title><source>Zookeys</source><day>21</day><month>06</month><year>2024</year><volume>1205</volume><fpage>115</fpage><lpage>167</lpage><pub-id pub-id-type="doi">10.3897/zookeys.1205.125014</pub-id></mixed-citation></tp:treatment-meta><tp:nomenclature><label>﻿</label><tp:taxon-name>
              <object-id xmlns:xlink="http://www.w3.org/1999/xlink" content-type="arpha" xlink:type="simple">44EE9E84-E1DB-5B44-83BB-7060D2160B0B</object-id>
              <tp:taxon-name-part taxon-name-part-type="genus" reg="Trigastrotheca">Trigastrotheca</tp:taxon-name-part>
              <tp:taxon-name-part taxon-name-part-type="species" reg="simba">simba</tp:taxon-name-part>
              <object-id xmlns:xlink="http://www.w3.org/1999/xlink" content-type="zoobank" xlink:type="simple">https://zoobank.org/C0B3DA61-2120-4065-AA70-18618CDBD032</object-id>
            </tp:taxon-name><tp:taxon-authority>van Noort</tp:taxon-authority><tp:taxon-status xmlns:xlink="http://www.w3.org/1999/xlink" xlink:type="simple">sp. nov.</tp:taxon-status><xref ref-type="fig" rid="F23">Figs 23</xref><xref ref-type="fig" rid="F24">, 24</xref></tp:nomenclature><tp:treatment-sec sec-type="type material" id="SECID0ENECI"><title>Type material.</title><p><bold><italic>Holotype</italic></bold> ♀, Tanzania, Mkomazi Game Reserve, Kamakota Hill, <named-content xmlns:xlink="http://www.w3.org/1999/xlink" content-type="dwc:verbatimCoordinates" xlink:type="simple"><named-content content-type="geo-json" specific-use="{&#34;type&#34;:&#34;Point&#34;,&#34;coordinates&#34;:[28.240000,-4.140000]}" id="NCID0E2ECI" xlink:type="simple">4.14°S, 28.24°E</named-content></named-content>, 4 Dec 1995, S. van Noort, on <italic><tp:taxon-name><tp:taxon-name-part taxon-name-part-type="genus" reg="Ficus">Ficus</tp:taxon-name-part><tp:taxon-name-part taxon-name-part-type="species" reg="ingens">ingens</tp:taxon-name-part></tp:taxon-name></italic> (Miq.) Miq. With ripe fig crop (<named-content xmlns:xlink="http://www.w3.org/1999/xlink" content-type="dwc:institutional_code" xlink:title="Iziko South African Museum, Cape Town, South Africa" xlink:href="http://grbio.org/institution/iziko-museums-cape-town" xlink:type="simple">SAMC</named-content>). <bold><italic>Paratypes</italic></bold>: 1 ♂, same data as holotype (<named-content xmlns:xlink="http://www.w3.org/1999/xlink" content-type="dwc:institutional_code" xlink:title="Iziko South African Museum, Cape Town, South Africa" xlink:href="http://grbio.org/institution/iziko-museums-cape-town" xlink:type="simple">SAMC</named-content>).</p></tp:treatment-sec><tp:treatment-sec sec-type="diagnosis" id="SECID0EYFCI"><title>Diagnosis.</title><p>Similar to <italic><tp:taxon-name><tp:taxon-name-part taxon-name-part-type="genus" reg="Trigastrotheca">T.</tp:taxon-name-part><tp:taxon-name-part taxon-name-part-type="species" reg="trilobata">trilobata</tp:taxon-name-part></tp:taxon-name></italic> but tarsal claw with a smaller, bidentate, and more rounded basal lobe compared to a larger, more foliaceous, and acutely triangular basal lobe in <italic><tp:taxon-name><tp:taxon-name-part taxon-name-part-type="genus" reg="Trigastrotheca">T.</tp:taxon-name-part><tp:taxon-name-part taxon-name-part-type="species" reg="trilobata">trilobata</tp:taxon-name-part></tp:taxon-name></italic>. The postero-lateral margin of T5 has more prominent teeth (~ 8 or 9) compared to <italic><tp:taxon-name><tp:taxon-name-part taxon-name-part-type="genus" reg="Trigastrotheca">T.</tp:taxon-name-part><tp:taxon-name-part taxon-name-part-type="species" reg="trilobata">trilobata</tp:taxon-name-part></tp:taxon-name></italic> which has only 5 or fewer obvious teeth (Fig. <xref ref-type="fig" rid="F33">33D</xref>). Postero-medial protuberance of T5 acutely rounded, shorter than lateral lobes, with concavities lateral of medial protuberance acutely invaginated, whereas in <italic><tp:taxon-name><tp:taxon-name-part taxon-name-part-type="genus" reg="Trigastrotheca">T.</tp:taxon-name-part><tp:taxon-name-part taxon-name-part-type="species" reg="trilobata">trilobata</tp:taxon-name-part></tp:taxon-name></italic> the medial protuberance is of equivalent length to the lateral lobes; and the concavities lateral of medial protuberance are broadly invaginated.</p></tp:treatment-sec><tp:treatment-sec sec-type="description" id="SECID0EOHCI"><title>Description.</title><p>Holotype female. Length of body 5.16 mm, fore wing 4.14 mm. <bold><italic>Head</italic>.</bold> Antenna with 36 flagellomeres. Terminal flagellomere with a spicule. First flagellomere equivalent in length to the 2<sup>nd</sup> and 3<sup>rd</sup>, the latter 1.25 × longer than wide. Width of head: width of face: height of eye = 2.5: 1.3: 1.0. Face with fine transverse striations laterally; with mid-longitudinal ridge dissipating ventrally. Inter-tentorial distance 2.3 × longer than tentorio-ocular distance. Malar suture impressed. Malar space equivalent to basal width of mandible. Frons strongly impressed with a complete mid-longitudinal carina. Shortest distance between posterior ocelli: transverse diameter of posterior ocellus: shortest distance between posterior ocellus and eye = 1.0: 1.0: 2.3. <bold><italic>Mesosoma</italic></bold> 1.5 × longer than high. Mesoscutum rugose; notauli weakly impressed for entire length with weak crenulations. Scutellar sulcus shallow, narrow, finely crenulate. Scutellum weakly rugose, setose without small pit medially behind sulcus. Median area of metanotum with complete mid-longitudinal carina. Propodeum weakly rugose; mid-longitudinal carina complete, lamelliform, with ~ 9 transverse, curved striae radiating laterally for short distance before grading into rugulosity; posteriorly propodeum with short longitudinal carinae. <bold><italic>Wings</italic>.</bold> Fore wing. Lengths of fore wing veins r-rs: 3RSa: 3RSb = 1.0: 1.5: 4.6. Lengths of vein 2RS: 3RSa: rs-m = 1.0: 1.3: 1.8. Base of hind wing glabrous. <bold><italic>Legs</italic>.</bold> Lengths of fore femur: fore tibia: fore tarsus = 1.0: 1.2: 1.2. Lengths of hind femur: hind tibia: hind tarsus = 1.0: 1.1: 1.0. Claws with small rounded weakly bilobate basal lobe. <bold><italic>Metasoma</italic>.</bold> T1 2.0 × wider than long. T2 0.7 × as long as T3. TT1–5 with coarse reticulate sculpture. Second metasomal suture weakly strigose, basal grooves of TT4 and 5 deep, strigose. T5 with postero-lateral margin convex, distinctly denticulate (~ 8 or 9 uneven teeth) along anterior 3/4 of margin; medial protuberance acutely rounded, shorter than lateral lobes, concavities lateral of medial protuberance acutely invaginated. <bold><italic>Coloration</italic>.</bold> Body mostly yellow except antenna, eyes, and tarsi black, and stemmaticum which is dark brown with orange margins.</p><fig id="F23" position="float" orientation="portrait"><object-id xmlns:xlink="http://www.w3.org/1999/xlink" content-type="doi" xlink:type="simple">10.3897/zookeys.1205.125014.figure23</object-id><object-id xmlns:xlink="http://www.w3.org/1999/xlink" content-type="arpha" xlink:type="simple">A6EF32BB-8C7C-5BC6-8063-37829D6B3342</object-id><label>Figure 23.</label><caption><p><italic><tp:taxon-name><tp:taxon-name-part taxon-name-part-type="genus" reg="Trigastrotheca">Trigastrotheca</tp:taxon-name-part><tp:taxon-name-part taxon-name-part-type="species" reg="simba">simba</tp:taxon-name-part></tp:taxon-name></italic> sp. nov. ♀ holotype <bold>A</bold> habitus, lateral view <bold>B</bold> habitus, dorsal view with labels inset <bold>C</bold> head, anterior view <bold>D</bold> head, antero-ventral view <bold>E</bold> head, dorsal view <bold>F</bold> head and mesosoma, lateral view.</p></caption><graphic xmlns:xlink="http://www.w3.org/1999/xlink" xlink:href="zookeys-1205-115_article-125014__-g023.jpg" position="float" orientation="portrait" xlink:type="simple" id="oo_1076753.jpg"><uri content-type="original_file" xlink:type="simple">https://binary.pensoft.net/fig/1076753</uri></graphic></fig><fig id="F24" position="float" orientation="portrait"><object-id xmlns:xlink="http://www.w3.org/1999/xlink" content-type="doi" xlink:type="simple">10.3897/zookeys.1205.125014.figure24</object-id><object-id xmlns:xlink="http://www.w3.org/1999/xlink" content-type="arpha" xlink:type="simple">7F3FCB62-9BEE-5B75-8B6C-F03B0C28B403</object-id><label>Figure 24.</label><caption><p><italic><tp:taxon-name><tp:taxon-name-part taxon-name-part-type="genus" reg="Trigastrotheca">Trigastrotheca</tp:taxon-name-part><tp:taxon-name-part taxon-name-part-type="species" reg="simba">simba</tp:taxon-name-part></tp:taxon-name></italic> sp. nov. ♀ holotype <bold>A</bold> head and mesosoma, dorsal view <bold>B</bold> scutellum, metanotum and propodeum, dorsal view <bold>C</bold> T1, dorsal view <bold>D</bold> T5, dorsal view <bold>E</bold> metasoma, lateral view <bold>F</bold> fore wing.</p></caption><graphic xmlns:xlink="http://www.w3.org/1999/xlink" xlink:href="zookeys-1205-115_article-125014__-g024.jpg" position="float" orientation="portrait" xlink:type="simple" id="oo_1076754.jpg"><uri content-type="original_file" xlink:type="simple">https://binary.pensoft.net/fig/1076754</uri></graphic></fig><p><bold>Male.</bold> Same as female.</p></tp:treatment-sec><tp:treatment-sec sec-type="distribution" id="SECID0E2KCI"><title>Distribution.</title><p>Afrotropical (Tanzania).</p></tp:treatment-sec><tp:treatment-sec sec-type="host" id="SECID0EALCI"><title>Host.</title><p>Unknown, but both the female and male were hand collected from a <italic><tp:taxon-name><tp:taxon-name-part taxon-name-part-type="genus" reg="Ficus">Ficus</tp:taxon-name-part><tp:taxon-name-part taxon-name-part-type="species" reg="ingens">ingens</tp:taxon-name-part></tp:taxon-name></italic> tree with a ripe fig crop, and they may have been locating or recently emerged from arboreal nesting <italic><tp:taxon-name><tp:taxon-name-part taxon-name-part-type="genus" reg="Crematogaster">Crematogaster</tp:taxon-name-part></tp:taxon-name></italic> on the tree.</p></tp:treatment-sec><tp:treatment-sec sec-type="etymology" id="SECID0EYLCI"><title>Etymology.</title><p>Specific name refers to the presence alongside wild lions of this uniformly pale colored species in the East African savanna (Mkomazi Game Reserve, now a National Park), the provenance of the holotype. Simba is Kiswahili for lion. Noun in apposition.</p></tp:treatment-sec><tp:treatment-sec><!--Section generated to contain objects referenced in tp:taxon-treatment.--><fig id="F33" position="float" orientation="portrait"><object-id xmlns:xlink="http://www.w3.org/1999/xlink" content-type="doi" xlink:type="simple">10.3897/zookeys.1205.125014.figure33</object-id><object-id xmlns:xlink="http://www.w3.org/1999/xlink" content-type="arpha" xlink:type="simple">0BA3169C-3603-552F-A577-96EA74415514</object-id><label>Figure 33.</label><caption><p><italic><tp:taxon-name><tp:taxon-name-part taxon-name-part-type="genus" reg="Trigastrotheca">Trigastrotheca</tp:taxon-name-part><tp:taxon-name-part taxon-name-part-type="species" reg="romani">romani</tp:taxon-name-part></tp:taxon-name></italic> ♀ holotype <bold>A</bold> habitus, lateral view <bold>B</bold> head, anterior view <bold>C</bold> habitus dorsal view [notes: color is artefactually redder than in reality; labels inset] <bold>D</bold> head, dorsal view <bold>E</bold> TT2–5, lateral view <bold>F</bold> metasoma, dorsal view.</p></caption><graphic xmlns:xlink="http://www.w3.org/1999/xlink" xlink:href="zookeys-1205-115_article-125014__-g033.jpg" position="float" orientation="portrait" xlink:type="simple" id="oo_1076763.jpg"><uri content-type="original_file" xlink:type="simple">https://binary.pensoft.net/fig/1076763</uri></graphic></fig></tp:treatment-sec></tp:taxon-treatment>
