# Supplementary material for: ﻿Revision of Trigastrotheca Cameron (Hymenoptera, Braconidae, Braconinae) with descriptions of 13 new species
Source: Zookeys. 2024 Jun 21;1205:115–67. doi: 10.3897/zookeys.1205.125014 (PMC11214016; doi:10.3897/zookeys.1205.125014)
Supplement: XML Treatment for Trigastrotheca similidentatata [file zookeys.1205.125014-treatment12.xml]

<!DOCTYPE tp:taxon-treatment
  PUBLIC "-//TaxonX//DTD Taxonomic Treatment Publishing DTD v0 20100105//EN" "tax-treatment-NSO.dtd">
<tp:taxon-treatment xmlns:tp="http://www.plazi.org/taxpub"><tp:treatment-meta><kwd-group><label>Taxon classification</label><kwd>
                <named-content content-type="kingdom">Animalia</named-content>
              </kwd><kwd>
                <named-content content-type="order">Hymenoptera</named-content>
              </kwd><kwd>
                <named-content content-type="family">Braconidae</named-content>
              </kwd></kwd-group><mixed-citation publication-type="journal"><person-group><name><surname>Quicke</surname><given-names>Donald L. J.</given-names></name><name><surname>Van Noort</surname><given-names>Simon</given-names></name><name><surname>Ranjith</surname><given-names>Avunjikkattu Parambil</given-names></name><name><surname>Friedman</surname><given-names>Ariel L. L.</given-names></name><name><surname>Mejlon</surname><given-names>Hans</given-names></name><name><surname>Butcher</surname><given-names>Buntika A.</given-names></name></person-group><article-title>﻿Revision of <italic><tp:taxon-name><tp:taxon-name-part taxon-name-part-type="genus" reg="Trigastrotheca">Trigastrotheca</tp:taxon-name-part></tp:taxon-name></italic> Cameron (<tp:taxon-name><tp:taxon-name-part taxon-name-part-type="order">Hymenoptera</tp:taxon-name-part></tp:taxon-name>, <tp:taxon-name><tp:taxon-name-part taxon-name-part-type="family">Braconidae</tp:taxon-name-part></tp:taxon-name>, <tp:taxon-name><tp:taxon-name-part taxon-name-part-type="subfamily">Braconinae</tp:taxon-name-part></tp:taxon-name>) with descriptions of 13 new species</article-title><source>Zookeys</source><day>21</day><month>06</month><year>2024</year><volume>1205</volume><fpage>115</fpage><lpage>167</lpage><pub-id pub-id-type="doi">10.3897/zookeys.1205.125014</pub-id></mixed-citation></tp:treatment-meta><tp:nomenclature><label>﻿</label><tp:taxon-name>
              <object-id xmlns:xlink="http://www.w3.org/1999/xlink" content-type="arpha" xlink:type="simple">D6301B56-52B3-549C-B719-1490FA4CA09C</object-id>
              <tp:taxon-name-part taxon-name-part-type="genus" reg="Trigastrotheca">Trigastrotheca</tp:taxon-name-part>
              <tp:taxon-name-part taxon-name-part-type="species" reg="similidentatata">similidentatata</tp:taxon-name-part>
              <object-id xmlns:xlink="http://www.w3.org/1999/xlink" content-type="zoobank" xlink:type="simple">https://zoobank.org/0FF021B2-B86C-40A7-8103-0977CD70B1F4</object-id>
            </tp:taxon-name><tp:taxon-authority>Ranjith</tp:taxon-authority><tp:taxon-status xmlns:xlink="http://www.w3.org/1999/xlink" xlink:type="simple">sp. nov.</tp:taxon-status><xref ref-type="fig" rid="F25">Figs 25</xref><xref ref-type="fig" rid="F26">, 26</xref></tp:nomenclature><tp:treatment-sec sec-type="type material" id="SECID0EPNCI"><title>Type material.</title><p><bold><italic>Holotype</italic></bold> ♀, India: Karnataka, Chamarajanagar, Biligiri Rangaswamy Temple Tiger Reserve, scrub jungle, <named-content xmlns:xlink="http://www.w3.org/1999/xlink" content-type="dwc:verbatimCoordinates" xlink:type="simple"><named-content content-type="geo-json" specific-use="{&#34;type&#34;:&#34;Point&#34;,&#34;coordinates&#34;:[77.115306,12.028167]}" id="NCID0E4NCI" xlink:type="simple">12°01'41.4"N, 77°06'55.1"E</named-content></named-content>; 31.v–15.vi.2005, Malaise trap, coll. D.R. Priyadarsanan (<abbrev xmlns:xlink="http://www.w3.org/1999/xlink" content-type="institution" xlink:title="ATREE Insect Museum, Bengaluru, India" id="ABBRID0ECOCI" xlink:type="simple">AIMB</abbrev>). <bold><italic>Paratype</italic></bold>, 1 ♀, India: Karnataka, Kadnur, Malaise Trap, 14.xi.2005, coll. D.R. Priyadarsanan (<named-content xmlns:xlink="http://www.w3.org/1999/xlink" content-type="dwc:institutional_code" xlink:title="Department of Zoology, University of Calicut, Kerala, India" xlink:href="http://grbio.org/institution/university-calicut" xlink:type="simple">DZUC</named-content>).</p></tp:treatment-sec><tp:treatment-sec sec-type="diagnosis" id="SECID0EPOCI"><title>Diagnosis.</title><p>Similar to <italic><tp:taxon-name><tp:taxon-name-part taxon-name-part-type="genus" reg="Trigastrotheca">T.</tp:taxon-name-part><tp:taxon-name-part taxon-name-part-type="species" reg="tridentata">tridentata</tp:taxon-name-part></tp:taxon-name></italic> in having an entirely black mesoscutum except for yellow notauli in having the medio-posterior lobe of T5 broadly rounded (Fig. <xref ref-type="fig" rid="F26">26D</xref>) (far more acutely pointed in <italic><tp:taxon-name><tp:taxon-name-part taxon-name-part-type="genus" reg="Trigastrotheca">T.</tp:taxon-name-part><tp:taxon-name-part taxon-name-part-type="species" reg="tridentata">tridentata</tp:taxon-name-part></tp:taxon-name></italic>) and in the posterolateral parts of the T5 not concave laterally. In addition, the black mark at the base of T5 does not extend to the lateral margins whereas in <italic><tp:taxon-name><tp:taxon-name-part taxon-name-part-type="genus" reg="Trigastrotheca">T.</tp:taxon-name-part><tp:taxon-name-part taxon-name-part-type="species" reg="tridentata">tridentata</tp:taxon-name-part></tp:taxon-name></italic> the black is produced reaching the side and posterior margins.</p><fig id="F25" position="float" orientation="portrait"><object-id xmlns:xlink="http://www.w3.org/1999/xlink" content-type="doi" xlink:type="simple">10.3897/zookeys.1205.125014.figure25</object-id><object-id xmlns:xlink="http://www.w3.org/1999/xlink" content-type="arpha" xlink:type="simple">B50953FA-FD0D-5EC0-9428-CAB00559DA78</object-id><label>Figure 25.</label><caption><p><italic><tp:taxon-name><tp:taxon-name-part taxon-name-part-type="genus" reg="Trigastrotheca">Trigastrotheca</tp:taxon-name-part><tp:taxon-name-part taxon-name-part-type="species" reg="similidentata">similidentata</tp:taxon-name-part></tp:taxon-name></italic> sp. nov. ♀ holotype <bold>A</bold> habitus, lateral view <bold>B</bold> head, anterior view <bold>C</bold> head, dorsal view <bold>D</bold> head and mesosoma, lateral view <bold>E</bold> mesosoma, dorsal view.</p></caption><graphic xmlns:xlink="http://www.w3.org/1999/xlink" xlink:href="zookeys-1205-115_article-125014__-g025.jpg" position="float" orientation="portrait" xlink:type="simple" id="oo_1076755.jpg"><uri content-type="original_file" xlink:type="simple">https://binary.pensoft.net/fig/1076755</uri></graphic></fig><fig id="F26" position="float" orientation="portrait"><object-id xmlns:xlink="http://www.w3.org/1999/xlink" content-type="doi" xlink:type="simple">10.3897/zookeys.1205.125014.figure26</object-id><object-id xmlns:xlink="http://www.w3.org/1999/xlink" content-type="arpha" xlink:type="simple">E7B5D04B-AE39-58D4-96BE-197BBAF14491</object-id><label>Figure 26.</label><caption><p><italic><tp:taxon-name><tp:taxon-name-part taxon-name-part-type="genus" reg="Trigastrotheca">Trigastrotheca</tp:taxon-name-part><tp:taxon-name-part taxon-name-part-type="species" reg="similidentata">similidentata</tp:taxon-name-part></tp:taxon-name></italic> sp. nov. ♀ holotype <bold>A</bold> metanotum and propodeum, dorsal view <bold>B</bold> metasoma, lateral view <bold>C</bold> metasoma, dorsal view <bold>D</bold> T5, dorsal view <bold>E</bold> wings.</p></caption><graphic xmlns:xlink="http://www.w3.org/1999/xlink" xlink:href="zookeys-1205-115_article-125014__-g026.jpg" position="float" orientation="portrait" xlink:type="simple" id="oo_1076756.jpg"><uri content-type="original_file" xlink:type="simple">https://binary.pensoft.net/fig/1076756</uri></graphic></fig></tp:treatment-sec><tp:treatment-sec sec-type="description" id="SECID0E5RCI"><title>Description.</title><p>Length of body 3.6 mm, fore wing 3.1 mm. <bold><italic>Head</italic>.</bold> Antenna incomplete with 42 flagellomeres. Terminal flagellomere acuminate. First flagellomere 1.1 × longer than 2<sup>nd</sup> and 3<sup>rd</sup>, the latter 1.3 × longer than wide. Width of head: width of face: height of eye = 2.2: 1.1: 1.0. Face transversely striate-rugose with long mid-longitudinal ridge. Inter-tentorial distance 1.8 × longer than tentorio-ocular distance. Malar suture impressed. Malar space 1.5 × as long as basal width of mandible. Antennal sockets strongly produced. Frons strongly impressed only behind antennal sockets with mid-longitudinal carina. Frons, vertex, and occiput granulate-rugose. Shortest distance between posterior ocelli: transverse diameter of posterior ocellus: shortest distance between posterior ocellus and eye = 1.0: 1.4: 2.4. <bold><italic>Mesosoma</italic></bold> 1.5 × longer than high. Mesoscutum transversely rugose-striate with a weak mid-longitudinal carina medio-anteriorly; notauli impressed anterior 1/2, crenulated, shallow posteriorly. Scutellar sulcus deep, narrow, finely crenulate. Scutellum distinctly punctate, setose with a small pit medially behind sulcus. Median area of metanotum with complete mid-longitudinal carina. Propodeum faintly rugose, mid-longitudinal carina complete, lamelliform posteriorly, bordered narrowly by fine crenulations; posteriorly propodeum with short longitudinal carinae associated with longitudinal wrinkles. <bold><italic>Wings</italic>.</bold> Fore wing. Lengths of fore wing veins r-rs: 3RSa: 3RSb = 1.0: 1.1: 3.7. Lengths of vein 2RS: 3RSa: rs-m = 1.0: 1.1: 1.0. Base of hind wing with large glabrous area distal to vein 1CU. <bold><italic>Legs</italic>.</bold> Lengths of fore femur: fore tibia: fore tarsus = 1.0: 1.2: 1.2. Lengths of hind femur: hind tibia: hind tarsus = 1.0: 1.2: 1.4. Claws with small acutely pointed basal lobe. <bold><italic>Metasoma</italic>.</bold> T1 coarsely reticulate, 1.7 × wider than long, with pair of posteriorly uniting dorsal carina. T2 0.7 × as long as T3. TT1–5 with coarse reticulate sculpture. Second metasomal suture and basal grooves of TT4 and 5 deep, strigose. T5 with postero-lateral margin slightly concave, denticulate; medial protuberance broadly rounded posteriorly; postero-lateral emarginations concave. <bold><italic>Coloration</italic>.</bold> Body mostly reddish brown except scape, pedicel, eye, ocellar area, occiput medially, mesoscutum antero-laterally, propleuron, mesopleuron with posterior black patch, T1 medially, ovipositor sheath black, face, clypeus, maxillary and labial palps, frons, vertex, and occiput laterally, pronotum dorsally, legs yellow, pronotum laterally, middle lobe of mesoscutum posteriorly, mesopleuron anteriorly, metasoma laterally ivory white.</p><p><bold>Male.</bold> Unknown.</p></tp:treatment-sec><tp:treatment-sec sec-type="distribution" id="SECID0EDTCI"><title>Distribution.</title><p>Oriental (India).</p></tp:treatment-sec><tp:treatment-sec sec-type="host" id="SECID0EITCI"><title>Host.</title><p>Unknown.</p></tp:treatment-sec><tp:treatment-sec sec-type="etymology" id="SECID0ENTCI"><title>Etymology.</title><p>From Latin, <italic>similis</italic> and <italic>dentata</italic>, in reference to its likeness to <italic><tp:taxon-name><tp:taxon-name-part taxon-name-part-type="genus" reg="Trigastrotheca">T.</tp:taxon-name-part><tp:taxon-name-part taxon-name-part-type="species" reg="tridentata">tridentata</tp:taxon-name-part></tp:taxon-name></italic>.</p></tp:treatment-sec></tp:taxon-treatment>
