# Supplementary material for: ﻿Revision of Trigastrotheca Cameron (Hymenoptera, Braconidae, Braconinae) with descriptions of 13 new species
Source: Zookeys. 2024 Jun 21;1205:115–67. doi: 10.3897/zookeys.1205.125014 (PMC11214016; doi:10.3897/zookeys.1205.125014)
Supplement: XML Treatment for Trigastrotheca sublobata [file zookeys.1205.125014-treatment13.xml]

<!DOCTYPE tp:taxon-treatment
  PUBLIC "-//TaxonX//DTD Taxonomic Treatment Publishing DTD v0 20100105//EN" "tax-treatment-NSO.dtd">
<tp:taxon-treatment xmlns:tp="http://www.plazi.org/taxpub"><tp:treatment-meta><kwd-group><label>Taxon classification</label><kwd>
                <named-content content-type="kingdom">Animalia</named-content>
              </kwd><kwd>
                <named-content content-type="order">Hymenoptera</named-content>
              </kwd><kwd>
                <named-content content-type="family">Braconidae</named-content>
              </kwd></kwd-group><mixed-citation publication-type="journal"><person-group><name><surname>Quicke</surname><given-names>Donald L. J.</given-names></name><name><surname>Van Noort</surname><given-names>Simon</given-names></name><name><surname>Ranjith</surname><given-names>Avunjikkattu Parambil</given-names></name><name><surname>Friedman</surname><given-names>Ariel L. L.</given-names></name><name><surname>Mejlon</surname><given-names>Hans</given-names></name><name><surname>Butcher</surname><given-names>Buntika A.</given-names></name></person-group><article-title>﻿Revision of <italic><tp:taxon-name><tp:taxon-name-part taxon-name-part-type="genus" reg="Trigastrotheca">Trigastrotheca</tp:taxon-name-part></tp:taxon-name></italic> Cameron (<tp:taxon-name><tp:taxon-name-part taxon-name-part-type="order">Hymenoptera</tp:taxon-name-part></tp:taxon-name>, <tp:taxon-name><tp:taxon-name-part taxon-name-part-type="family">Braconidae</tp:taxon-name-part></tp:taxon-name>, <tp:taxon-name><tp:taxon-name-part taxon-name-part-type="subfamily">Braconinae</tp:taxon-name-part></tp:taxon-name>) with descriptions of 13 new species</article-title><source>Zookeys</source><day>21</day><month>06</month><year>2024</year><volume>1205</volume><fpage>115</fpage><lpage>167</lpage><pub-id pub-id-type="doi">10.3897/zookeys.1205.125014</pub-id></mixed-citation></tp:treatment-meta><tp:nomenclature><label>﻿</label><tp:taxon-name>
              <object-id xmlns:xlink="http://www.w3.org/1999/xlink" content-type="arpha" xlink:type="simple">29AC84E0-C56E-5D39-B319-9AA6E74A8E4F</object-id>
              <tp:taxon-name-part taxon-name-part-type="genus" reg="Trigastrotheca">Trigastrotheca</tp:taxon-name-part>
              <tp:taxon-name-part taxon-name-part-type="species" reg="sublobata">sublobata</tp:taxon-name-part>
              <object-id xmlns:xlink="http://www.w3.org/1999/xlink" content-type="zoobank" xlink:type="simple">https://zoobank.org/3C2251FF-3194-47AB-9CC1-34407BFE2E0E</object-id>
            </tp:taxon-name><tp:taxon-authority>Quicke</tp:taxon-authority><tp:taxon-status xmlns:xlink="http://www.w3.org/1999/xlink" xlink:type="simple">sp. nov.</tp:taxon-status><xref ref-type="fig" rid="F27">Fig. 27</xref></tp:nomenclature><tp:treatment-sec sec-type="type material" id="SECID0EQVCI"><title>Type material.</title><p><bold><italic>Holotype</italic></bold> ♀, Thailand: Nan Province, Phasing, 2018–2019, light trap, coll. Chansri, K. (<named-content xmlns:xlink="http://www.w3.org/1999/xlink" content-type="dwc:institutional_code" xlink:title="Insect Museum, Chulalongkorn University Museum of Natural History, Bangkok, Thailand" xlink:href="http://grbio.org/institution/chulalongkorn-university-museum-natural-history" xlink:type="simple">CUMZ</named-content>).</p></tp:treatment-sec><tp:treatment-sec sec-type="diagnosis" id="SECID0EAWCI"><title>Diagnosis.</title><p>May be distinguished from the other Oriental species with three black patches on the mesoscutum and medial black patches on most of the metasomal tergites by its only weakly produced and very wide middle lobe of T5 (Fig. <xref ref-type="fig" rid="F27">27E</xref>).</p><fig id="F27" position="float" orientation="portrait"><object-id xmlns:xlink="http://www.w3.org/1999/xlink" content-type="doi" xlink:type="simple">10.3897/zookeys.1205.125014.figure27</object-id><object-id xmlns:xlink="http://www.w3.org/1999/xlink" content-type="arpha" xlink:type="simple">F9D99CC3-866D-5769-A926-42DD3B81DE10</object-id><label>Figure 27.</label><caption><p><italic><tp:taxon-name><tp:taxon-name-part taxon-name-part-type="genus" reg="Trigastrotheca">Trigastrotheca</tp:taxon-name-part><tp:taxon-name-part taxon-name-part-type="species" reg="sublobata">sublobata</tp:taxon-name-part></tp:taxon-name></italic> sp. nov. ♀ holotype <bold>A</bold> habitus, lateral view <bold>B</bold> head, anterior view <bold>C</bold> head and mesosoma, dorsal view <bold>D</bold> head and mesosoma, lateral view <bold>E</bold> TT4 and 5, dorsal view.</p></caption><graphic xmlns:xlink="http://www.w3.org/1999/xlink" xlink:href="zookeys-1205-115_article-125014__-g027.jpg" position="float" orientation="portrait" xlink:type="simple" id="oo_1076757.jpg"><uri content-type="original_file" xlink:type="simple">https://binary.pensoft.net/fig/1076757</uri></graphic></fig></tp:treatment-sec><tp:treatment-sec sec-type="description" id="SECID0EMXCI"><title>Description.</title><p>Holotype female. Length of body 3.1 mm, fore wing 2.7 mm. <bold><italic>Head</italic>.</bold> Antenna with 28 flagellomeres. Terminal flagellomere, short, sub-triangular, acuminate. First flagellomere 1.0 × longer than 2<sup>nd</sup> and 3<sup>rd</sup>, the latter 1.7 × longer than wide. Width of head: width of face: height of eye = 2.5: 1.3: 1.0. Face with fine transverse striations radiating towards middle from eye margin; with weak mid-longitudinal ridge. Inter-tentorial distance 1.1 × longer than tentorio-ocular distance. Malar suture impressed. Malar space 1.6 × as long as basal width of mandible. Antennal sockets strongly produced. Frons hardly impressed behind antennal socket with shallow mid-longitudinal groove. Shortest distance between posterior ocelli: transverse diameter of posterior ocellus: shortest distance between posterior ocellus and eye = 1.5: 1.0: 2.8. <bold><italic>Mesosoma</italic></bold> 1.5 × longer than high. Mesoscutum granulate; notauli not impressed except very short anterior part with few weak crenulations. Scutellar sulcus shallow, narrow, finely crenulate. Scutellum finely granulate without small pit medially behind sulcus. Median area of metanotum with complete mid-longitudinal carina. Propodeum granulate; mid-longitudinal carina complete, not lamelliform, not bordered narrowly by fine crenulations; posteriorly propodeum with short longitudinal carinae associated with few longitudinal wrinkles. <bold><italic>Wings</italic>.</bold> Fore wing. Lengths of fore wing veins r-rs: 3RSa: 3RSb = 1.0: 1.0: 4.1. Lengths of vein 2RS: 3RSa: rs-m = 1.3: 1.2: 1.0. Base of hind wing distinctly setose. <bold><italic>Legs</italic>.</bold> Lengths of fore femur: fore tibia: fore tarsus = 1.0: 1.0: 1.2. Lengths of hind femur: hind tibia: hind tarsus = 1.0: 1.3: 1.2. Claws with small acutely pointed basal lobe. <bold><italic>Metasoma</italic>.</bold> T1 1.6 × wider than long. T2 1.1 × as long as T3. T1 coriaceous. TT1–5 with coarse reticulate sculpture. Second metasomal suture and basal grooves of TT4 and 5 deep, strigose. T5 with postero-lateral margin of convex, unevenly denticulate; medial protuberance broadly rounded posteriorly. <bold><italic>Coloration</italic>.</bold> Body yellow except mandible apically, stemmaticum, occiput ventrally, middle lobe of mesoscutum anterior 1/2, lateral lobe of mesoscutum, tegula, propleuron posteriorly, mesopleuron ventrally, propodeum anterior 1/2, hind tibia apical 1/2, hind tarsus, T1 postero-medially, T2 except laterally, TT3–5 except laterally and posteriorly, ovipositor sheath brown.</p><p><bold>Male.</bold> Unknown.</p></tp:treatment-sec><tp:treatment-sec sec-type="distribution" id="SECID0ERYCI"><title>Distribution.</title><p>Oriental (Thailand).</p></tp:treatment-sec><tp:treatment-sec sec-type="host" id="SECID0EWYCI"><title>Host.</title><p>Unknown.</p></tp:treatment-sec><tp:treatment-sec sec-type="etymology" id="SECID0E2YCI"><title>Etymology.</title><p>Name refers to the relatively short medial and lateral lobes of the T5.</p></tp:treatment-sec></tp:taxon-treatment>
