# Supplementary material for: ﻿Revision of Trigastrotheca Cameron (Hymenoptera, Braconidae, Braconinae) with descriptions of 13 new species
Source: Zookeys. 2024 Jun 21;1205:115–67. doi: 10.3897/zookeys.1205.125014 (PMC11214016; doi:10.3897/zookeys.1205.125014)
Supplement: XML Treatment for Trigastrotheca nigricornis [file zookeys.1205.125014-treatment15.xml]

<!DOCTYPE tp:taxon-treatment
  PUBLIC "-//TaxonX//DTD Taxonomic Treatment Publishing DTD v0 20100105//EN" "tax-treatment-NSO.dtd">
<tp:taxon-treatment xmlns:tp="http://www.plazi.org/taxpub"><tp:treatment-meta><kwd-group><label>Taxon classification</label><kwd>
                <named-content content-type="kingdom">Animalia</named-content>
              </kwd><kwd>
                <named-content content-type="order">Hymenoptera</named-content>
              </kwd><kwd>
                <named-content content-type="family">Braconidae</named-content>
              </kwd></kwd-group><mixed-citation publication-type="journal"><person-group><name><surname>Quicke</surname><given-names>Donald L. J.</given-names></name><name><surname>Van Noort</surname><given-names>Simon</given-names></name><name><surname>Ranjith</surname><given-names>Avunjikkattu Parambil</given-names></name><name><surname>Friedman</surname><given-names>Ariel L. L.</given-names></name><name><surname>Mejlon</surname><given-names>Hans</given-names></name><name><surname>Butcher</surname><given-names>Buntika A.</given-names></name></person-group><article-title>﻿Revision of <italic><tp:taxon-name><tp:taxon-name-part taxon-name-part-type="genus" reg="Trigastrotheca">Trigastrotheca</tp:taxon-name-part></tp:taxon-name></italic> Cameron (<tp:taxon-name><tp:taxon-name-part taxon-name-part-type="order">Hymenoptera</tp:taxon-name-part></tp:taxon-name>, <tp:taxon-name><tp:taxon-name-part taxon-name-part-type="family">Braconidae</tp:taxon-name-part></tp:taxon-name>, <tp:taxon-name><tp:taxon-name-part taxon-name-part-type="subfamily">Braconinae</tp:taxon-name-part></tp:taxon-name>) with descriptions of 13 new species</article-title><source>Zookeys</source><day>21</day><month>06</month><year>2024</year><volume>1205</volume><fpage>115</fpage><lpage>167</lpage><pub-id pub-id-type="doi">10.3897/zookeys.1205.125014</pub-id></mixed-citation></tp:treatment-meta><tp:nomenclature><label>﻿</label><tp:taxon-name>
              <object-id xmlns:xlink="http://www.w3.org/1999/xlink" content-type="arpha" xlink:type="simple">35397D1E-8EE9-50C5-B95B-4E83BC7EFCF6</object-id>
              <tp:taxon-name-part taxon-name-part-type="genus" reg="Trigastrotheca">Trigastrotheca</tp:taxon-name-part>
              <tp:taxon-name-part taxon-name-part-type="species" reg="nigricornis">nigricornis</tp:taxon-name-part>
            </tp:taxon-name><tp:taxon-authority>Cameron, [1909] 1910</tp:taxon-authority><xref ref-type="fig" rid="F29">Figs 29</xref><xref ref-type="fig" rid="F30">, 30</xref></tp:nomenclature><tp:treatment-sec sec-type="notes" id="SECID0E4ADI"><title>Notes.</title><p>The holotype female from South Africa (Cape Colony) is in the MFN but is too badly eaten by dermestids (<xref ref-type="bibr" rid="B23">Shenefelt 1978</xref>) to permit species-level identification, and it is therefore not included in the key. However, the original description is fairly complete for the time and includes the following diagnosis for distinguishing it from <italic><tp:taxon-name><tp:taxon-name-part taxon-name-part-type="genus" reg="Trigastrotheca">T.</tp:taxon-name-part><tp:taxon-name-part taxon-name-part-type="species" reg="trilobata">trilobata</tp:taxon-name-part></tp:taxon-name></italic>: “May be known from the type species of the genus, <italic><tp:taxon-name><tp:taxon-name-part taxon-name-part-type="genus" reg="Trigastrotheca">T.</tp:taxon-name-part><tp:taxon-name-part taxon-name-part-type="species" reg="trilobata">trilobata</tp:taxon-name-part></tp:taxon-name></italic>, Cam. (Ann. S. Afr. Mus., V, 32), by the shorter ovipositor (4 mm with a body length of 5 mm in the latter), by the middle lobe on the apex of the abdomen being hardly developed and by the 1<sup>st</sup> abscissa of the radius being longer, not shorter, than the 2<sup>nd</sup>.”</p><fig id="F29" position="float" orientation="portrait"><object-id xmlns:xlink="http://www.w3.org/1999/xlink" content-type="doi" xlink:type="simple">10.3897/zookeys.1205.125014.figure29</object-id><object-id xmlns:xlink="http://www.w3.org/1999/xlink" content-type="arpha" xlink:type="simple">0637E876-72F8-5018-8F6B-044637DD25B1</object-id><label>Figure 29.</label><caption><p><italic><tp:taxon-name><tp:taxon-name-part taxon-name-part-type="genus" reg="Trigastrotheca">Trigastrotheca</tp:taxon-name-part><tp:taxon-name-part taxon-name-part-type="species" reg="acroceropsis">acroceropsis</tp:taxon-name-part></tp:taxon-name></italic> nom. nov. ♂ holotype <bold>A</bold> habitus, dorsal view with labels inset <bold>B</bold> head, anterior view <bold>C</bold> head, dorsal view <bold>D</bold> mesosoma, anterior metasoma and wings, dorsal view <bold>E</bold> head and mesosoma, lateral view.</p></caption><graphic xmlns:xlink="http://www.w3.org/1999/xlink" xlink:href="zookeys-1205-115_article-125014__-g029.jpg" position="float" orientation="portrait" xlink:type="simple" id="oo_1076759.jpg"><uri content-type="original_file" xlink:type="simple">https://binary.pensoft.net/fig/1076759</uri></graphic></fig><fig id="F30" position="float" orientation="portrait"><object-id xmlns:xlink="http://www.w3.org/1999/xlink" content-type="doi" xlink:type="simple">10.3897/zookeys.1205.125014.figure30</object-id><object-id xmlns:xlink="http://www.w3.org/1999/xlink" content-type="arpha" xlink:type="simple">BB3D8921-4578-58D2-B7C7-895AD3016B60</object-id><label>Figure 30.</label><caption><p><italic><tp:taxon-name><tp:taxon-name-part taxon-name-part-type="genus" reg="Trigastrotheca">Trigastrotheca</tp:taxon-name-part><tp:taxon-name-part taxon-name-part-type="species" reg="acroceropsis">acroceropsis</tp:taxon-name-part></tp:taxon-name></italic> nom. nov. ♂ holotype <bold>A</bold> mesosoma and anterior metasoma, dorsal view <bold>B</bold> propodeum and metasoma, dorsal view <bold>C</bold> hind wing <bold>D</bold> distal hind tarsomeres and claw.</p></caption><graphic xmlns:xlink="http://www.w3.org/1999/xlink" xlink:href="zookeys-1205-115_article-125014__-g030.jpg" position="float" orientation="portrait" xlink:type="simple" id="oo_1076760.jpg"><uri content-type="original_file" xlink:type="simple">https://binary.pensoft.net/fig/1076760</uri></graphic></fig></tp:treatment-sec><ref-list><ref id="B23"><mixed-citation xmlns:xlink="http://www.w3.org/1999/xlink" xlink:type="simple"><person-group><name name-style="western"><surname>Shenefelt</surname><given-names>RD</given-names></name></person-group> (<year>1978</year>) Hymenopterorum Catalogus (nov. editio). Part 15. <tp:taxon-name><tp:taxon-name-part taxon-name-part-type="family">Braconidae</tp:taxon-name-part></tp:taxon-name> 10. Junk, The Hague, 1425–1825.</mixed-citation></ref></ref-list></tp:taxon-treatment>
