# Supplementary material for: ﻿Revision of Trigastrotheca Cameron (Hymenoptera, Braconidae, Braconinae) with descriptions of 13 new species
Source: Zookeys. 2024 Jun 21;1205:115–67. doi: 10.3897/zookeys.1205.125014 (PMC11214016; doi:10.3897/zookeys.1205.125014)
Supplement: XML Treatment for Trigastrotheca romani [file zookeys.1205.125014-treatment16.xml]

<!DOCTYPE tp:taxon-treatment
  PUBLIC "-//TaxonX//DTD Taxonomic Treatment Publishing DTD v0 20100105//EN" "tax-treatment-NSO.dtd">
<tp:taxon-treatment xmlns:tp="http://www.plazi.org/taxpub"><tp:treatment-meta><kwd-group><label>Taxon classification</label><kwd>
                <named-content content-type="kingdom">Animalia</named-content>
              </kwd><kwd>
                <named-content content-type="order">Hymenoptera</named-content>
              </kwd><kwd>
                <named-content content-type="family">Braconidae</named-content>
              </kwd></kwd-group><mixed-citation publication-type="journal"><person-group><name><surname>Quicke</surname><given-names>Donald L. J.</given-names></name><name><surname>Van Noort</surname><given-names>Simon</given-names></name><name><surname>Ranjith</surname><given-names>Avunjikkattu Parambil</given-names></name><name><surname>Friedman</surname><given-names>Ariel L. L.</given-names></name><name><surname>Mejlon</surname><given-names>Hans</given-names></name><name><surname>Butcher</surname><given-names>Buntika A.</given-names></name></person-group><article-title>﻿Revision of <italic><tp:taxon-name><tp:taxon-name-part taxon-name-part-type="genus" reg="Trigastrotheca">Trigastrotheca</tp:taxon-name-part></tp:taxon-name></italic> Cameron (<tp:taxon-name><tp:taxon-name-part taxon-name-part-type="order">Hymenoptera</tp:taxon-name-part></tp:taxon-name>, <tp:taxon-name><tp:taxon-name-part taxon-name-part-type="family">Braconidae</tp:taxon-name-part></tp:taxon-name>, <tp:taxon-name><tp:taxon-name-part taxon-name-part-type="subfamily">Braconinae</tp:taxon-name-part></tp:taxon-name>) with descriptions of 13 new species</article-title><source>Zookeys</source><day>21</day><month>06</month><year>2024</year><volume>1205</volume><fpage>115</fpage><lpage>167</lpage><pub-id pub-id-type="doi">10.3897/zookeys.1205.125014</pub-id></mixed-citation></tp:treatment-meta><tp:nomenclature><label>﻿</label><tp:taxon-name>
              <object-id xmlns:xlink="http://www.w3.org/1999/xlink" content-type="arpha" xlink:type="simple">65E9898E-5D64-52C2-8B30-39B1F9989EBE</object-id>
              <tp:taxon-name-part taxon-name-part-type="genus" reg="Trigastrotheca">Trigastrotheca</tp:taxon-name-part>
              <tp:taxon-name-part taxon-name-part-type="species" reg="romani">romani</tp:taxon-name-part>
            </tp:taxon-name><tp:taxon-authority>Quicke, 2005</tp:taxon-authority><xref ref-type="fig" rid="F31">Fig. 31</xref></tp:nomenclature><tp:treatment-sec sec-type="diagnosis" id="SECID0EMFDI"><title>Diagnosis.</title><p>Similar to <italic><tp:taxon-name><tp:taxon-name-part taxon-name-part-type="genus" reg="Trigastrotheca">T.</tp:taxon-name-part><tp:taxon-name-part taxon-name-part-type="species" reg="trilobata">trilobata</tp:taxon-name-part></tp:taxon-name></italic> but differs in the frons anterolateral to median ocellus without diverging striae, the second metasomal suture being less strongly arched medially (Fig. <xref ref-type="fig" rid="F33">33F</xref> cf. Fig. <xref ref-type="fig" rid="F37">37B</xref>) and the posteromedial lobe of T5 being less sharp and protruding.</p><fig id="F31" position="float" orientation="portrait"><object-id xmlns:xlink="http://www.w3.org/1999/xlink" content-type="doi" xlink:type="simple">10.3897/zookeys.1205.125014.figure31</object-id><object-id xmlns:xlink="http://www.w3.org/1999/xlink" content-type="arpha" xlink:type="simple">AA5EB750-A7EF-5271-930C-08CE3659CCA2</object-id><label>Figure 31.</label><caption><p><italic><tp:taxon-name><tp:taxon-name-part taxon-name-part-type="genus" reg="Trigastrotheca">Trigastrotheca</tp:taxon-name-part><tp:taxon-name-part taxon-name-part-type="species" reg="nigricornis">nigricornis</tp:taxon-name-part></tp:taxon-name></italic> ♀ holotype <bold>A</bold> remains on card rectangle <bold>B</bold> head, anterior view <bold>C</bold> head, oblique anterior view <bold>D</bold> head, dorsal view <bold>E</bold> mesosoma, lateral view <bold>F</bold> scutellum and propodeum, dorsal view.</p></caption><graphic xmlns:xlink="http://www.w3.org/1999/xlink" xlink:href="zookeys-1205-115_article-125014__-g031.jpg" position="float" orientation="portrait" xlink:type="simple" id="oo_1076761.jpg"><uri content-type="original_file" xlink:type="simple">https://binary.pensoft.net/fig/1076761</uri></graphic></fig></tp:treatment-sec><tp:treatment-sec><!--Section generated to contain objects referenced in tp:taxon-treatment.--><fig id="F33" position="float" orientation="portrait"><object-id xmlns:xlink="http://www.w3.org/1999/xlink" content-type="doi" xlink:type="simple">10.3897/zookeys.1205.125014.figure33</object-id><object-id xmlns:xlink="http://www.w3.org/1999/xlink" content-type="arpha" xlink:type="simple">0BA3169C-3603-552F-A577-96EA74415514</object-id><label>Figure 33.</label><caption><p><italic><tp:taxon-name><tp:taxon-name-part taxon-name-part-type="genus" reg="Trigastrotheca">Trigastrotheca</tp:taxon-name-part><tp:taxon-name-part taxon-name-part-type="species" reg="romani">romani</tp:taxon-name-part></tp:taxon-name></italic> ♀ holotype <bold>A</bold> habitus, lateral view <bold>B</bold> head, anterior view <bold>C</bold> habitus dorsal view [notes: color is artefactually redder than in reality; labels inset] <bold>D</bold> head, dorsal view <bold>E</bold> TT2–5, lateral view <bold>F</bold> metasoma, dorsal view.</p></caption><graphic xmlns:xlink="http://www.w3.org/1999/xlink" xlink:href="zookeys-1205-115_article-125014__-g033.jpg" position="float" orientation="portrait" xlink:type="simple" id="oo_1076763.jpg"><uri content-type="original_file" xlink:type="simple">https://binary.pensoft.net/fig/1076763</uri></graphic></fig><fig id="F37" position="float" orientation="portrait"><object-id xmlns:xlink="http://www.w3.org/1999/xlink" content-type="doi" xlink:type="simple">10.3897/zookeys.1205.125014.figure37</object-id><object-id xmlns:xlink="http://www.w3.org/1999/xlink" content-type="arpha" xlink:type="simple">C5A1BEF9-D766-5F7C-95E5-EF9D373B8CAD</object-id><label>Figure 37.</label><caption><p><italic><tp:taxon-name><tp:taxon-name-part taxon-name-part-type="genus" reg="Trigastrotheca">Trigastrotheca</tp:taxon-name-part><tp:taxon-name-part taxon-name-part-type="species" reg="trilobata">trilobata</tp:taxon-name-part></tp:taxon-name></italic> ♀ holotype <bold>A</bold> metasoma, lateral view <bold>B</bold> metasoma, dorsal view <bold>C</bold> T1, dorsal view <bold>D</bold> TT4 and 5, lateral view <bold>E</bold> T5, dorsal view <bold>F</bold> wings.</p></caption><graphic xmlns:xlink="http://www.w3.org/1999/xlink" xlink:href="zookeys-1205-115_article-125014__-g037.jpg" position="float" orientation="portrait" xlink:type="simple" id="oo_1076767.jpg"><uri content-type="original_file" xlink:type="simple">https://binary.pensoft.net/fig/1076767</uri></graphic></fig></tp:treatment-sec></tp:taxon-treatment>
