# Supplementary material for: ﻿Revision of Trigastrotheca Cameron (Hymenoptera, Braconidae, Braconinae) with descriptions of 13 new species
Source: Zookeys. 2024 Jun 21;1205:115–67. doi: 10.3897/zookeys.1205.125014 (PMC11214016; doi:10.3897/zookeys.1205.125014)
Supplement: XML Treatment for Trigastrotheca sureeratae [file zookeys.1205.125014-treatment17.xml]

<!DOCTYPE tp:taxon-treatment
  PUBLIC "-//TaxonX//DTD Taxonomic Treatment Publishing DTD v0 20100105//EN" "tax-treatment-NSO.dtd">
<tp:taxon-treatment xmlns:tp="http://www.plazi.org/taxpub"><tp:treatment-meta><kwd-group><label>Taxon classification</label><kwd>
                <named-content content-type="kingdom">Animalia</named-content>
              </kwd><kwd>
                <named-content content-type="order">Hymenoptera</named-content>
              </kwd><kwd>
                <named-content content-type="family">Braconidae</named-content>
              </kwd></kwd-group><mixed-citation publication-type="journal"><person-group><name><surname>Quicke</surname><given-names>Donald L. J.</given-names></name><name><surname>Van Noort</surname><given-names>Simon</given-names></name><name><surname>Ranjith</surname><given-names>Avunjikkattu Parambil</given-names></name><name><surname>Friedman</surname><given-names>Ariel L. L.</given-names></name><name><surname>Mejlon</surname><given-names>Hans</given-names></name><name><surname>Butcher</surname><given-names>Buntika A.</given-names></name></person-group><article-title>﻿Revision of <italic><tp:taxon-name><tp:taxon-name-part taxon-name-part-type="genus" reg="Trigastrotheca">Trigastrotheca</tp:taxon-name-part></tp:taxon-name></italic> Cameron (<tp:taxon-name><tp:taxon-name-part taxon-name-part-type="order">Hymenoptera</tp:taxon-name-part></tp:taxon-name>, <tp:taxon-name><tp:taxon-name-part taxon-name-part-type="family">Braconidae</tp:taxon-name-part></tp:taxon-name>, <tp:taxon-name><tp:taxon-name-part taxon-name-part-type="subfamily">Braconinae</tp:taxon-name-part></tp:taxon-name>) with descriptions of 13 new species</article-title><source>Zookeys</source><day>21</day><month>06</month><year>2024</year><volume>1205</volume><fpage>115</fpage><lpage>167</lpage><pub-id pub-id-type="doi">10.3897/zookeys.1205.125014</pub-id></mixed-citation></tp:treatment-meta><tp:nomenclature><label>﻿</label><tp:taxon-name>
              <object-id xmlns:xlink="http://www.w3.org/1999/xlink" content-type="arpha" xlink:type="simple">66320483-86C1-5FAD-8B26-AEB0000269A2</object-id>
              <tp:taxon-name-part taxon-name-part-type="genus" reg="Trigastrotheca">Trigastrotheca</tp:taxon-name-part>
              <tp:taxon-name-part taxon-name-part-type="species" reg="sureeratae">sureeratae</tp:taxon-name-part>
            </tp:taxon-name><tp:taxon-authority>Quicke &amp; Butcher, 2017</tp:taxon-authority><xref ref-type="fig" rid="F32">Figs 32</xref><xref ref-type="fig" rid="F33">, 33</xref></tp:nomenclature><tp:treatment-sec sec-type="material" id="SECID0EWIDI"><title>Material examined.</title><p>1 ♀, Thailand, Nan Province, Sakaerat, 22.iv.2022 (<named-content xmlns:xlink="http://www.w3.org/1999/xlink" content-type="dwc:institutional_code" xlink:title="Insect Museum, Chulalongkorn University Museum of Natural History, Bangkok, Thailand" xlink:href="http://grbio.org/institution/chulalongkorn-university-museum-natural-history" xlink:type="simple">CUMZ</named-content>). DNA voucher P.I.D. BBTH3136-22.</p></tp:treatment-sec><tp:treatment-sec sec-type="diagnosis" id="SECID0EBJDI"><title>Diagnosis, female.</title><p>Similar to male except body length 5.0 mm. Antenna with 38 flagellomeres. Median flagellomeres as long as wide. First flagellomere 1.0 × longer than 2<sup>nd</sup> and 3<sup>rd</sup>, respectively, 1.6 × longer than wide. Width of head: width of face: height of eye = 2.4: 1.3: 1.0. Inter tentorial distance: tentorio-ocular distance = 1.5: 1.0. Frons with strong mid-longitudinal carina. Shortest distance between posterior ocelli: transverse diameter of posterior ocellus: shortest distance between posterior ocellus and eye = 1.3: 1.0: 3.0. Lengths of veins r-rs: 3RSa: 3RSb = 1.0: 1.3: 4.6. Lengths of veins 2RS: 3RSa: rs-m = 1.2: 1.2: 1.0. Base of hind wing without large glabrous area. Lengths of fore femur: fore tibia: fore tarsus = 1.0: 1.0: 1.3. Lengths of hind femur: hind tibia: hind tarsus = 1.0: 1.4: 1.3. T2 with parallel sided sublateral grooves. Second metasomal suture straight. Median length of T3 1.1 × T2. Mesoscutum with three longitudinal black patches. Propodeum black anterior 2/3. T2 with narrow black longitudinal patch.</p><fig id="F32" position="float" orientation="portrait"><object-id xmlns:xlink="http://www.w3.org/1999/xlink" content-type="doi" xlink:type="simple">10.3897/zookeys.1205.125014.figure32</object-id><object-id xmlns:xlink="http://www.w3.org/1999/xlink" content-type="arpha" xlink:type="simple">63B58EA4-0D59-5955-8265-31C106A6E8A6</object-id><label>Figure 32.</label><caption><p><italic><tp:taxon-name><tp:taxon-name-part taxon-name-part-type="genus" reg="Trigastrotheca">Trigastrotheca</tp:taxon-name-part><tp:taxon-name-part taxon-name-part-type="species" reg="nigricornis">nigricornis</tp:taxon-name-part></tp:taxon-name></italic> ♀ holotype <bold>A</bold> remains of tergites, dorsal view <bold>B</bold> remains of wings.</p></caption><graphic xmlns:xlink="http://www.w3.org/1999/xlink" xlink:href="zookeys-1205-115_article-125014__-g032.jpg" position="float" orientation="portrait" xlink:type="simple" id="oo_1076762.jpg"><uri content-type="original_file" xlink:type="simple">https://binary.pensoft.net/fig/1076762</uri></graphic></fig><fig id="F33" position="float" orientation="portrait"><object-id xmlns:xlink="http://www.w3.org/1999/xlink" content-type="doi" xlink:type="simple">10.3897/zookeys.1205.125014.figure33</object-id><object-id xmlns:xlink="http://www.w3.org/1999/xlink" content-type="arpha" xlink:type="simple">0BA3169C-3603-552F-A577-96EA74415514</object-id><label>Figure 33.</label><caption><p><italic><tp:taxon-name><tp:taxon-name-part taxon-name-part-type="genus" reg="Trigastrotheca">Trigastrotheca</tp:taxon-name-part><tp:taxon-name-part taxon-name-part-type="species" reg="romani">romani</tp:taxon-name-part></tp:taxon-name></italic> ♀ holotype <bold>A</bold> habitus, lateral view <bold>B</bold> head, anterior view <bold>C</bold> habitus dorsal view [notes: color is artefactually redder than in reality; labels inset] <bold>D</bold> head, dorsal view <bold>E</bold> TT2–5, lateral view <bold>F</bold> metasoma, dorsal view.</p></caption><graphic xmlns:xlink="http://www.w3.org/1999/xlink" xlink:href="zookeys-1205-115_article-125014__-g033.jpg" position="float" orientation="portrait" xlink:type="simple" id="oo_1076763.jpg"><uri content-type="original_file" xlink:type="simple">https://binary.pensoft.net/fig/1076763</uri></graphic></fig></tp:treatment-sec><tp:treatment-sec sec-type="notes" id="SECID0ELLDI"><title>Notes.</title><p>The female specimen of <italic><tp:taxon-name><tp:taxon-name-part taxon-name-part-type="genus" reg="Trigastrotheca">T.</tp:taxon-name-part><tp:taxon-name-part taxon-name-part-type="species" reg="sureeratae">sureeratae</tp:taxon-name-part></tp:taxon-name></italic> is comes close to <italic><tp:taxon-name><tp:taxon-name-part taxon-name-part-type="genus" reg="Trigastrotheca">T.</tp:taxon-name-part><tp:taxon-name-part taxon-name-part-type="species" reg="laikipiensis">laikipiensis</tp:taxon-name-part></tp:taxon-name></italic> and the differences are mentioned in the taxonomic key.</p></tp:treatment-sec></tp:taxon-treatment>
