# Supplementary material for: ﻿Revision of Trigastrotheca Cameron (Hymenoptera, Braconidae, Braconinae) with descriptions of 13 new species
Source: Zookeys. 2024 Jun 21;1205:115–67. doi: 10.3897/zookeys.1205.125014 (PMC11214016; doi:10.3897/zookeys.1205.125014)
Supplement: XML Treatment for Trigastrotheca trilobata [file zookeys.1205.125014-treatment20.xml]

<!DOCTYPE tp:taxon-treatment
  PUBLIC "-//TaxonX//DTD Taxonomic Treatment Publishing DTD v0 20100105//EN" "tax-treatment-NSO.dtd">
<tp:taxon-treatment xmlns:tp="http://www.plazi.org/taxpub"><tp:treatment-meta><kwd-group><label>Taxon classification</label><kwd>
                <named-content content-type="kingdom">Animalia</named-content>
              </kwd><kwd>
                <named-content content-type="order">Hymenoptera</named-content>
              </kwd><kwd>
                <named-content content-type="family">Braconidae</named-content>
              </kwd></kwd-group><mixed-citation publication-type="journal"><person-group><name><surname>Quicke</surname><given-names>Donald L. J.</given-names></name><name><surname>Van Noort</surname><given-names>Simon</given-names></name><name><surname>Ranjith</surname><given-names>Avunjikkattu Parambil</given-names></name><name><surname>Friedman</surname><given-names>Ariel L. L.</given-names></name><name><surname>Mejlon</surname><given-names>Hans</given-names></name><name><surname>Butcher</surname><given-names>Buntika A.</given-names></name></person-group><article-title>﻿Revision of <italic><tp:taxon-name><tp:taxon-name-part taxon-name-part-type="genus" reg="Trigastrotheca">Trigastrotheca</tp:taxon-name-part></tp:taxon-name></italic> Cameron (<tp:taxon-name><tp:taxon-name-part taxon-name-part-type="order">Hymenoptera</tp:taxon-name-part></tp:taxon-name>, <tp:taxon-name><tp:taxon-name-part taxon-name-part-type="family">Braconidae</tp:taxon-name-part></tp:taxon-name>, <tp:taxon-name><tp:taxon-name-part taxon-name-part-type="subfamily">Braconinae</tp:taxon-name-part></tp:taxon-name>) with descriptions of 13 new species</article-title><source>Zookeys</source><day>21</day><month>06</month><year>2024</year><volume>1205</volume><fpage>115</fpage><lpage>167</lpage><pub-id pub-id-type="doi">10.3897/zookeys.1205.125014</pub-id></mixed-citation></tp:treatment-meta><tp:nomenclature><label>﻿</label><tp:taxon-name>
              <object-id xmlns:xlink="http://www.w3.org/1999/xlink" content-type="arpha" xlink:type="simple">9591492F-E1D0-5168-A10C-8D1065FD916F</object-id>
              <tp:taxon-name-part taxon-name-part-type="genus" reg="Trigastrotheca">Trigastrotheca</tp:taxon-name-part>
              <tp:taxon-name-part taxon-name-part-type="species" reg="trilobata">trilobata</tp:taxon-name-part>
            </tp:taxon-name><tp:taxon-authority>Cameron, 1906</tp:taxon-authority><xref ref-type="fig" rid="F34">Figs 34</xref><xref ref-type="fig" rid="F35">, 35</xref></tp:nomenclature><tp:treatment-sec sec-type="diagnosis" id="SECID0EQQDI"><title>Diagnosis.</title><p>Similar to <italic><tp:taxon-name><tp:taxon-name-part taxon-name-part-type="genus" reg="Trigastrotheca">T.</tp:taxon-name-part><tp:taxon-name-part taxon-name-part-type="species" reg="aethiopica">aethiopica</tp:taxon-name-part></tp:taxon-name></italic> sp. nov. and <italic><tp:taxon-name><tp:taxon-name-part taxon-name-part-type="genus" reg="Trigastrotheca">T.</tp:taxon-name-part><tp:taxon-name-part taxon-name-part-type="species" reg="romani">romani</tp:taxon-name-part></tp:taxon-name></italic> in being ochraceous except for black stemmaticum. Differs from <italic><tp:taxon-name><tp:taxon-name-part taxon-name-part-type="genus" reg="Trigastrotheca">T.</tp:taxon-name-part><tp:taxon-name-part taxon-name-part-type="species" reg="aethiopica">aethiopica</tp:taxon-name-part></tp:taxon-name></italic> sp. nov. in having the pterostigma largely black, especially on the anterior 1/2, and from <italic><tp:taxon-name><tp:taxon-name-part taxon-name-part-type="genus" reg="Trigastrotheca">T.</tp:taxon-name-part><tp:taxon-name-part taxon-name-part-type="species" reg="romani">romani</tp:taxon-name-part></tp:taxon-name></italic> in that it has the frons anterolateral to median ocellus with distinct weakly diverging striae which is similar to the condition found in the male of <italic><tp:taxon-name><tp:taxon-name-part taxon-name-part-type="genus" reg="Trigastrotheca">T.</tp:taxon-name-part><tp:taxon-name-part taxon-name-part-type="species" reg="serrata">serrata</tp:taxon-name-part></tp:taxon-name></italic> (van Achterberg &amp; Sigwalt, 1987).</p></tp:treatment-sec><tp:treatment-sec sec-type="notes" id="SECID0ENSDI"><title>Notes.</title><p>The type species of <italic><tp:taxon-name><tp:taxon-name-part taxon-name-part-type="genus" reg="Trigastrotheca">Trigastrotheca</tp:taxon-name-part></tp:taxon-name></italic> is <italic><tp:taxon-name><tp:taxon-name-part taxon-name-part-type="genus" reg="Trigastrotheca">T.</tp:taxon-name-part><tp:taxon-name-part taxon-name-part-type="species" reg="trilobata">trilobata</tp:taxon-name-part></tp:taxon-name></italic> Cameron, 1906 from South Africa or Zimbabwe [Rhodesia] (<xref ref-type="bibr" rid="B2">Cameron 1906</xref>). The type label in Cameron’s handwriting states “Cape” (Fig. <xref ref-type="fig" rid="F32">32A</xref>), but on the underside of the card that the specimen is micro-pinned to with a minute pin “Rhodesia” and an illegible word is written (see <ext-link xmlns:xlink="http://www.w3.org/1999/xlink" xlink:href="http://www.waspweb.org/ichneumonoidea/Braconidae/Braconinae/Trigastrotheca/Trigastrotheca_trilobata.htm" ext-link-type="uri" xlink:type="simple">http://www.waspweb.org/ichneumonoidea/Braconidae/Braconinae/Trigastrotheca/Trigastrotheca_trilobata.htm</ext-link>).</p><fig id="F34" position="float" orientation="portrait"><object-id xmlns:xlink="http://www.w3.org/1999/xlink" content-type="doi" xlink:type="simple">10.3897/zookeys.1205.125014.figure34</object-id><object-id xmlns:xlink="http://www.w3.org/1999/xlink" content-type="arpha" xlink:type="simple">B02CDC42-8EAC-50EC-A28C-DF2FEF2E7421</object-id><label>Figure 34.</label><caption><p><italic><tp:taxon-name><tp:taxon-name-part taxon-name-part-type="genus" reg="Trigastrotheca">Trigastrotheca</tp:taxon-name-part><tp:taxon-name-part taxon-name-part-type="species" reg="sureeratae">sureeratae</tp:taxon-name-part></tp:taxon-name></italic> ♀ A. habitus, lateral view <bold>B</bold> head, anterior view <bold>C</bold> head, dorsal view <bold>D</bold> mesosoma, lateral view <bold>E</bold> mesosoma, dorsal view <bold>F</bold> metasoma, dorsal view.</p></caption><graphic xmlns:xlink="http://www.w3.org/1999/xlink" xlink:href="zookeys-1205-115_article-125014__-g034.jpg" position="float" orientation="portrait" xlink:type="simple" id="oo_1076764.jpg"><uri content-type="original_file" xlink:type="simple">https://binary.pensoft.net/fig/1076764</uri></graphic></fig><fig id="F35" position="float" orientation="portrait"><object-id xmlns:xlink="http://www.w3.org/1999/xlink" content-type="doi" xlink:type="simple">10.3897/zookeys.1205.125014.figure35</object-id><object-id xmlns:xlink="http://www.w3.org/1999/xlink" content-type="arpha" xlink:type="simple">36D14F16-F360-51CB-A225-186899805930</object-id><label>Figure 35.</label><caption><p><italic><tp:taxon-name><tp:taxon-name-part taxon-name-part-type="genus" reg="Trigastrotheca">Trigastrotheca</tp:taxon-name-part><tp:taxon-name-part taxon-name-part-type="species" reg="sureeratae">sureeratae</tp:taxon-name-part></tp:taxon-name></italic> ♀ <bold>A</bold> T5, dorsal view <bold>B</bold> base of hind wing</p></caption><graphic xmlns:xlink="http://www.w3.org/1999/xlink" xlink:href="zookeys-1205-115_article-125014__-g035.jpg" position="float" orientation="portrait" xlink:type="simple" id="oo_1076765.jpg"><uri content-type="original_file" xlink:type="simple">https://binary.pensoft.net/fig/1076765</uri></graphic></fig><fig id="F36" position="float" orientation="portrait"><object-id xmlns:xlink="http://www.w3.org/1999/xlink" content-type="doi" xlink:type="simple">10.3897/zookeys.1205.125014.figure36</object-id><object-id xmlns:xlink="http://www.w3.org/1999/xlink" content-type="arpha" xlink:type="simple">310467B1-5394-56AA-A4D8-7E4F2DEFA866</object-id><label>Figure 36.</label><caption><p><italic><tp:taxon-name><tp:taxon-name-part taxon-name-part-type="genus" reg="Trigastrotheca">Trigastrotheca</tp:taxon-name-part><tp:taxon-name-part taxon-name-part-type="species" reg="trilobata">trilobata</tp:taxon-name-part></tp:taxon-name></italic> ♀ holotype <bold>A</bold> habitus, lateral view with labels inset <bold>B</bold> habitus, dorsal view <bold>C</bold> head, anterior view <bold>D</bold> head, dorsal view, E, mesosoma, slightly oblique dorsal view <bold>F</bold> metanotum and propodeum, dorsal view.</p></caption><graphic xmlns:xlink="http://www.w3.org/1999/xlink" xlink:href="zookeys-1205-115_article-125014__-g036.jpg" position="float" orientation="portrait" xlink:type="simple" id="oo_1076766.jpg"><uri content-type="original_file" xlink:type="simple">https://binary.pensoft.net/fig/1076766</uri></graphic></fig><fig id="F37" position="float" orientation="portrait"><object-id xmlns:xlink="http://www.w3.org/1999/xlink" content-type="doi" xlink:type="simple">10.3897/zookeys.1205.125014.figure37</object-id><object-id xmlns:xlink="http://www.w3.org/1999/xlink" content-type="arpha" xlink:type="simple">C5A1BEF9-D766-5F7C-95E5-EF9D373B8CAD</object-id><label>Figure 37.</label><caption><p><italic><tp:taxon-name><tp:taxon-name-part taxon-name-part-type="genus" reg="Trigastrotheca">Trigastrotheca</tp:taxon-name-part><tp:taxon-name-part taxon-name-part-type="species" reg="trilobata">trilobata</tp:taxon-name-part></tp:taxon-name></italic> ♀ holotype <bold>A</bold> metasoma, lateral view <bold>B</bold> metasoma, dorsal view <bold>C</bold> T1, dorsal view <bold>D</bold> TT4 and 5, lateral view <bold>E</bold> T5, dorsal view <bold>F</bold> wings.</p></caption><graphic xmlns:xlink="http://www.w3.org/1999/xlink" xlink:href="zookeys-1205-115_article-125014__-g037.jpg" position="float" orientation="portrait" xlink:type="simple" id="oo_1076767.jpg"><uri content-type="original_file" xlink:type="simple">https://binary.pensoft.net/fig/1076767</uri></graphic></fig></tp:treatment-sec><tp:treatment-sec><!--Section generated to contain objects referenced in tp:taxon-treatment.--><fig id="F32" position="float" orientation="portrait"><object-id xmlns:xlink="http://www.w3.org/1999/xlink" content-type="doi" xlink:type="simple">10.3897/zookeys.1205.125014.figure32</object-id><object-id xmlns:xlink="http://www.w3.org/1999/xlink" content-type="arpha" xlink:type="simple">63B58EA4-0D59-5955-8265-31C106A6E8A6</object-id><label>Figure 32.</label><caption><p><italic><tp:taxon-name><tp:taxon-name-part taxon-name-part-type="genus" reg="Trigastrotheca">Trigastrotheca</tp:taxon-name-part><tp:taxon-name-part taxon-name-part-type="species" reg="nigricornis">nigricornis</tp:taxon-name-part></tp:taxon-name></italic> ♀ holotype <bold>A</bold> remains of tergites, dorsal view <bold>B</bold> remains of wings.</p></caption><graphic xmlns:xlink="http://www.w3.org/1999/xlink" xlink:href="zookeys-1205-115_article-125014__-g032.jpg" position="float" orientation="portrait" xlink:type="simple" id="oo_1076762.jpg"><uri content-type="original_file" xlink:type="simple">https://binary.pensoft.net/fig/1076762</uri></graphic></fig></tp:treatment-sec><ref-list><ref id="B2"><mixed-citation xmlns:xlink="http://www.w3.org/1999/xlink" xlink:type="simple"><person-group><name name-style="western"><surname>Cameron</surname><given-names>P</given-names></name></person-group> (<year>1906</year>) <article-title>Descriptions of new species of parasitic <tp:taxon-name><tp:taxon-name-part taxon-name-part-type="order">Hymenoptera</tp:taxon-name-part></tp:taxon-name> chiefly in the collection of the South African Museum, Cape Town.</article-title><source>Annals of the South African Museum</source><volume>5</volume>: <fpage>17</fpage>–<lpage>186</lpage>.</mixed-citation></ref></ref-list></tp:taxon-treatment>
